# Supplementary material for: Splitpea: a Python package for protein-protein interaction network rewiring analysis due to alternative splicing
Source: Bioinformatics. 2026 Apr 8;42(4):btag154. doi: 10.1093/bioinformatics/btag154 (PMC13108719; doi:10.1093/bioinformatics/btag154)
Supplement: btag154_Supplementary_Data [file btag154_supplementary_data.zip]

Archive with 2 entries (2 files):
- splitpea_package_supplement.pdf
- SupplementaryTable3.xlsx
