# Supplementary material for: Splitpea: a Python package for protein-protein interaction network rewiring analysis due to alternative splicing
Source: Bioinformatics. 2026 Apr 8;42(4):btag154. doi: 10.1093/bioinformatics/btag154 (PMC13108719; doi:10.1093/bioinformatics/btag154)
Supplement: btag154_Supplementary_Data [file btag154_supplementary_data.zip › SupplementaryTable3.xlsx]

## Sheet: gain edge enrich PC3E
Term	ES	NES	NOM p-val	FDR q-val	FWER p-val	Tag %	Gene %	Lead_genes
mRNA Stabilization (GO:0048255)	0.769845	2.06076	0	0	0	16/30	0.1076	YBX1;MAPKAPK2;ELAVL1;CSDE1;FUS;IGF2BP3;TARDBP;HNRNPD;PABPC1;HNRNPC;HNRNPA0;DAZL;TAF15;IGF2BP1;SYNCRIP;RBM47
Regulation Of Small GTPase Mediated Signal Transduction (GO:0051056)	0.674744	1.99588	0	0.00149703	0.003	62/101	0.1768	RHOF;NGEF;ARHGEF9;OBSCN;SRC;ARHGEF25;VAV1;RACGAP1;ARHGEF12;ECT2;ITSN1;TRIO;RHOD;FGD4;ARHGEF11;ARHGAP1;KALRN;TIAM1;ARHGEF2;RHOU;ARHGEF40;ARHGAP22;ARHGAP31;MCF2L;AKAP13;ARHGAP25;RASGRF2;RALBP1;MCF2;FGD1;ARHGAP12;ARHGAP26;CHN1;ARHGAP35;ARHGAP32;VAV3;ARHGAP45;ARHGEF3;FAM13A;FAM13B;ARHGAP20;ARHGAP23;ARHGAP9;TIAM2;SYDE1;STARD13;ARHGAP44;ARHGAP18;ARHGAP11A;ARHGAP6;TAGAP;ARHGAP19;ARHGAP30;ARHGAP29;SRGAP3…
U2-type Prespliceosome Assembly (GO:1903241)	0.749702	1.94143	0	0.00166336	0.005	12/22	0.0864	SNRPA1;SNRPD1;SF3B6;SNRPB2;SF3B4;SNRPG;SNRPD2;SNRPF;SNRPD3;SNRPB;SNRPE;SF3B3
Negative Regulation Of mRNA Catabolic Process (GO:1902373)	0.747774	1.93712	0	0.00124752	0.005	10/22	0.0844	YBX1;ELAVL1;CSDE1;FUS;HNRNPD;PABPC1;TAF15;IGF2BP1;HNRNPAB;SYNCRIP
Fc-gamma Receptor Signaling Pathway (GO:0038094)	0.747104	1.89296	0	0.00139723	0.006	15/17	0.2142	PTK2;SRC;PAK1;VAV1;LCK;LYN;FYN;LIMK1;PLA2G6;PRKCE;VAV3;VAV2;FGR;PRKCD;SYK
Rho Protein Signal Transduction (GO:0007266)	0.677699	1.8711	0	0.00282772	0.014	24/38	0.1868	RHOA;ARHGDIA;RHOB;CDC42;RACGAP1;LIMK1;RHOD;RHOBTB2;ARHGEF11;ARHGAP1;ROCK1;RHOG;RHOU;ARHGAP35;RHOV;RHOJ;ARHGDIB;ARHGEF3;ARHGDIG;ARHGAP6;ARHGAP29;ARHGAP5;MYO9B;ROCK2
Fc Receptor Mediated Stimulatory Signaling Pathway (GO:0002431)	0.743893	1.85931	0	0.00237029	0.015	14/16	0.2142	PTK2;SRC;PAK1;VAV1;LYN;FYN;LIMK1;PLA2G6;PRKCE;VAV3;VAV2;FGR;PRKCD;SYK
Fc-gamma Receptor Signaling Pathway Involved In Phagocytosis (GO:0038096)	0.743893	1.85931	0	0.00237029	0.015	14/16	0.2142	PTK2;SRC;PAK1;VAV1;LYN;FYN;LIMK1;PLA2G6;PRKCE;VAV3;VAV2;FGR;PRKCD;SYK
Regulation Of Mitochondrial Fission (GO:0090140)	0.735739	1.82656	0	0.00454653	0.033	14/17	0.2195	PRKN;LRRK2;STAT2;VPS35;PINK1;KDR;RALBP1;MCU;DNM1L;INF2;RALA;MUL1;PPARG;PGAM5
Regulation Of Mitochondrion Organization (GO:0010821)	0.671701	1.82087	0	0.00479049	0.039	20/32	0.209	RHOT1;RAP1GDS1;PRKN;LRRK2;GSK3B;STAT2;VPS35;FBXW7;CSNK2A2;SIRT7;SREBF1;PINK1;DNM1L;INF2;EP300;HTRA2;SFI1;SQSTM1;MUL1;GSK3A
Peptidyl-Tyrosine Modification (GO:0018212)	0.65274	1.82076	0	0.00435499	0.039	29/45	0.2142	PTK2;ERBB2;CLK2;EGFR;SRC;FER;NTRK1;INSR;LCK;LYN;FYN;BTK;ABL1;KDR;DYRK1A;EPHB2;TEK;EPHA4;ERBB4;EPHA1;PDGFRA;JAK2;FGFR4;FGFR2;FGR;FLT3;PDGFRB;PTPN6;SYK
Peptidyl-Tyrosine Phosphorylation (GO:0018108)	0.639881	1.80988	0	0.00482376	0.049	32/52	0.2142	PTK2;ERBB2;CLK2;EGFR;SRC;FER;NTRK1;INSR;IGF1R;LCK;LYN;FYN;BTK;ABL1;KDR;MAPK3;DYRK1A;EPHB2;TEK;EPHA4;ERBB4;EPHA1;PDGFRA;JAK2;FGFR4;FGFR2;FGR;FLT3;PDGFRB;JAK1;PTPN6;SYK
Peptidyl-Threonine Modification (GO:0018210)	0.629356	1.78352	0	0.00729321	0.079	31/54	0.209	PRKCA;CHEK1;TGFBR1;DYRK1B;MYLK2;TNKS;AKT1;CDK1;LRRK2;MAPK1;GSK3B;CDK10;CSNK2A2;CSNK2A1;TGFBR2;ROCK1;PRKD1;CDK5;OXSR1;DYRK1A;STK11;MAPK8;ULK1;CSNK2B;MARK2;TBK1;STK39;ROCK2;PRKD2;PRKCD;GSK3A
Regulation Of Cellular Component Size (GO:0032535)	0.673151	1.7799	0	0.00748514	0.088	15/24	0.2058	RPTOR;VAV1;RAB22A;HP1BP3;RDX;ARHGAP35;VAV3;ARHGAP5;MTOR;EZR;PPP1CA;VAV2;MSN;DNAJC16;PTEN
Peptidyl-Threonine Phosphorylation (GO:0018107)	0.625898	1.76977	0	0.00871603	0.111	31/53	0.209	PRKCA;CHEK1;TGFBR1;DYRK1B;MYLK2;TNKS;AKT1;CDK1;LRRK2;MAPK1;GSK3B;CDK10;CSNK2A2;CSNK2A1;TGFBR2;ROCK1;PRKD1;CDK5;OXSR1;DYRK1A;STK11;MAPK8;ULK1;CSNK2B;MARK2;TBK1;STK39;ROCK2;PRKD2;PRKCD;GSK3A
Regulation Of RNA Splicing (GO:0043484)	0.613897	1.75851	0	0.0101049	0.134	24/59	0.1001	HNRNPH1;CLK2;PTBP3;HNRNPA1;FUS;CELF1;LARP7;RBM39;HNRNPF;MBNL2;U2AF2;QKI;SRSF3;SRSF1;CCNL2;SNRNP70;PIK3R1;HNRNPL;TRA2B;SF3B3;DYRK1A;SRPK1;RBM12;POLR2A
Mitotic G2 DNA Damage Checkpoint Signaling (GO:0007095)	0.707717	1.75594	0	0.0100976	0.143	9/16	0.1495	CHEK1;PLK1;CDK1;NBN;FZR1;CDKN1A;DEPDC1B;TAOK1;BRCA1
Positive Regulation Of Proteasomal Ubiquitin-Dependent Protein Catabolic Process (GO:0032436)	0.617848	1.75227	0	0.010701	0.161	29/52	0.209	SUMO1;PRKN;PLK1;MDM2;FZR1;LRRK2;GSK3B;CSNK1A1;SIRT6;PLK3;UBQLN2;COP1;DVL1;UBQLN1;STUB1;VCP;CDC20;CSNK1E;NUB1;ELOB;HECTD1;FBXO22;KEAP1;RAD23A;PSMD10;RCHY1;RNF14;TRIB3;GSK3A
Fc Receptor Signaling Pathway (GO:0038093)	0.676172	1.74767	0	0.010663	0.163	20/22	0.3211	IKBKB;FER;MAP3K1;VAV1;PLCG1;LCK;LYN;KIT;SOS1;MAPK8;TRAF6;VAV3;MAP2K4;VAV2;MAP2K7;SYK;MAPK9;PIGR;PRKCQ;MAP3K7
Tumor Necrosis Factor-Mediated Signaling Pathway (GO:0033209)	0.673224	1.73086	0	0.0146709	0.217	13/21	0.2129	IKBKB;RELA;CHUK;ILK;NFKBIA;TRAF6;BIRC2;RIPK1;TRAF2;JAK2;TP53;STAT1;BIRC3
Fc-epsilon Receptor Signaling Pathway (GO:0038095)	0.682702	1.72894	0	0.0145901	0.225	14/19	0.2142	IKBKB;FER;MAP3K1;VAV1;PLCG1;LYN;SOS1;MAPK8;TRAF6;VAV3;MAP2K4;VAV2;MAP2K7;SYK
Regulation Of Organelle Organization (GO:0033043)	0.608303	1.72621	0	0.0146981	0.234	31/57	0.2041	PTK2;RHOT1;RAP1GDS1;PRKN;MAPK1;CAPN2;UCHL5;VPS35;SIRT7;INO80;PINK1;MAPK3;RDX;TAOK1;DNM1L;SYDE1;PLXNB1;EZR;F11R;PAK2;MARK2;EP300;SFI1;SAR1A;SQSTM1;DIAPH1;MSN;STX5;NF2;MUL1;TJP1
Regulation Of Intracellular Signal Transduction (GO:1902531)	0.565705	1.72388	0	0.0149269	0.246	99/200	0.2058	RHOF;CHEK1;CHEK2;RELA;NGEF;ARHGEF9;OBSCN;EGFR;PTPN13;MAPKAPK5;AKT1;LRRK2;AURKA;NTRK1;FGF1;PAK1;GRB2;ARHGEF25;VAV1;AURKB;PTPMT1;RACGAP1;LYN;ANKRD54;PLK3;ARHGEF12;ECT2;ITSN1;TRIO;RHOD;FGD4;ARHGEF11;ARHGAP1;MAP2K6;KALRN;TIAM1;ARHGEF2;KDR;RHOU;ARHGEF40;ARHGAP22;ARHGAP31;MCF2L;AKAP13;RASGRF2;RALBP1;MCF2;FGD1;ARHGAP26;CHN1;ARHGAP35;TEK;STK11;ARHGAP32;NFKBIA;TRAF6;VAV3;TNIK;STK4;CRK;RPF2;ARHGAP45;ARHGEF…
Regulation Of Cell Size (GO:0008361)	0.675742	1.72266	0	0.0147208	0.249	12/18	0.2058	RHOA;RPTOR;VAV1;RDX;ARHGAP35;VAV3;ARHGAP5;MTOR;EZR;VAV2;MSN;PTEN
Protein Destabilization (GO:0031648)	0.659389	1.72145	0	0.0144513	0.255	15/22	0.2664	SUMO1;PRKN;PLK1;MDM2;CUL3;SIRT6;FBXW11;CREBBP;EP300;RAD23A;TRIM21;MUL1;ISOC2;NR1D1;SIRT1
Protein Autophosphorylation (GO:0046777)	0.571913	1.71186	0	0.0162754	0.293	71/140	0.2037	PTK2;ERBB2;CLK2;CHEK2;STK25;MAPKAPK2;MAPKAPK3;MYLK2;EGFR;MAPKAPK5;MKNK1;AKT1;SRC;FER;LRRK2;AURKA;GSK3B;NTRK1;PAK1;CDKL5;INSR;IGF1R;AURKB;LCK;LYN;FYN;MAP3K13;MAP3K3;PINK1;ABL1;EPHB4;PRKD1;GRK5;OXSR1;KDR;STK26;MAPK3;DYRK1A;KIT;TEK;STK11;NEK2;EPHA4;TAOK1;TNIK;RIPK1;ERBB4;STK4;EPHB1;ULK1;EPHA1;MTOR;IRAK1;EIF2AK2;DAPK1;PAK2;MARK2;PDGFRA;JAK2;FGFR4;FGFR2;RIOK2;STK39;RIPK3;FGR;INSRR;NEK6;PRKD2;FLT3;PDGF…
Spliceosomal snRNP Assembly (GO:0000387)	0.648441	1.70575	0	0.0174838	0.326	10/25	0.0789	STRAP;SNRPD1;GEMIN2;HNRNPC;SNRPG;SNRPD2;SNRPF;SNRPD3;SNRPB;SNRPE
Ephrin Receptor Signaling Pathway (GO:0048013)	0.621417	1.69841	0	0.019497	0.368	19/37	0.1389	PTK2;NGEF;SRC;PAK1;LYN;FYN;SIPA1L1;EPHB4;KALRN;TIAM1;ARHGEF7;EPHB2;CHN1;EPHA7;EPHA4;CRK;EPHB6;EPHB1;EPHA1
mRNA Processing (GO:0006397)	0.565783	1.69612	0	0.0197883	0.384	47/133	0.11	SNRPA;HNRNPH1;HNRNPA2B1;SNRPA1;RBM5;SNRPD1;HNRNPA1;CELF1;HNRNPF;GEMIN2;TXNL4A;RNPS1;SRSF7;PABPC1;U2AF2;HNRNPC;HNRNPM;HNRNPA3;SRSF3;SRSF1;HNRNPR;SNRNP70;RBM14;SRSF5;SF3B6;RBM8A;SNRPB2;HNRNPA0;NCBP2;SRSF6;ALYREF;SF3B4;SRSF4;SNRPG;SNRPD2;SNRPF;SNRPD3;SNRPB;SNRPE;TRA2B;RALY;SYNCRIP;SF3B3;RPRD1B;PRPF4B;SFPQ;NUDT21
Regulation Of Postsynapse Organization (GO:0099175)	0.671515	1.69261	0	0.0203263	0.405	9/18	0.1504	LRRK2;CDKL5;VPS35;SIPA1L1;CDK5;ARHGAP22;EPHA4;ARHGAP44;SHANK3
Spliceosomal Complex Assembly (GO:0000245)	0.607323	1.69071	0	0.0202501	0.416	19/45	0.0888	SNRPA1;RBM5;SNRPD1;CELF1;TXNL4A;SRSF1;SRSF5;SF3B6;SNRPB2;SRSF6;SF3B4;SNRPG;SNRPD2;SNRPF;SNRPD3;SNRPB;SNRPE;SF3B3;SRPK1
Regulation Of Reactive Oxygen Species Metabolic Process (GO:2000377)	0.634855	1.69047	0.00100806	0.0196797	0.418	16/26	0.2383	RAC2;PRKN;ARF4;GRB2;GADD45A;TGFBR2;PINK1;EIF6;CDKN1A;RIPK1;BRCA1;TP53;NOXA1;PDGFRB;DCXR;PDK3
Organelle Membrane Fusion (GO:0090174)	0.656904	1.68907	0	0.019537	0.425	16/20	0.292	STX4;STX3;STX16;STX6;STX7;STX8;VAMP3;SYT7;SYT4;STX5;STX12;VAMP2;VAMP8;VAMP7;STX10;STX1B
Positive Regulation Of Growth (GO:0045927)	0.612883	1.68906	0	0.0189624	0.425	21/43	0.2106	ERBB2;TGFBR1;MLST8;EGFR;AKT1;CDC42;EIF4G1;RPTOR;INSR;CSNK2A1;INO80;EIF4G2;RPS6KA1;FXN;MTOR;BRAT1;RICTOR;MAPKAP1;PSMD10;TRIM32;DDX3X
RNA Splicing, Via Transesterification Reactions With Bulged Adenosine As Nucleophile (GO:0000377)	0.568064	1.68684	0	0.019162	0.433	39/115	0.0864	SNRPA;HNRNPH1;HNRNPA2B1;SNRPA1;RBM5;SNRPD1;HNRNPA1;HNRNPF;TXNL4A;RNPS1;SRSF7;PABPC1;U2AF2;HNRNPC;HNRNPM;HNRNPA3;SRSF3;SRSF1;HNRNPR;SNRNP70;RBM14;SRSF5;SF3B6;RBM8A;SNRPB2;NCBP2;SRSF6;SF3B4;SRSF4;SNRPG;SNRPD2;SNRPF;SNRPD3;SNRPB;SNRPE;TRA2B;RALY;SYNCRIP;SF3B3
Peptidyl-Serine Phosphorylation (GO:0018105)	0.565807	1.68682	0	0.0186574	0.433	65/135	0.2077	IKBKB;PRKCA;TGFBR1;AKT2;MAPKAPK2;MAPK12;MAPKAPK3;DYRK1B;TNKS;MAPKAPK5;MARK1;MKNK1;PLK1;CDK1;LRRK2;MAPK1;AURKA;GSK3B;PRKCB;CHUK;CSNK2A2;CSNK1A1;PRKCI;CSNK2A1;DMPK;MAP3K13;PRKCZ;CSNK1G3;TGFBR2;PINK1;GRK2;ROCK1;PRKD1;CDK5;CDK2;DYRK1A;SRPK1;PRKCG;PRKCE;MAPK8;CSNK1E;IKBKE;PKN1;RIPK1;STK4;CSNK1G2;ULK1;MTOR;PAK2;MARK2;PKN3;TBK1;RICTOR;CSNK1G1;STK39;ROCK2;PRKACB;LATS2;NEK6;PRKD2;TTK;MARK3;PRKCD;PKN2;LATS1
Positive Regulation Of NIK/NF-kappaB Signaling (GO:1901224)	0.633838	1.68593	0	0.0184229	0.437	15/27	0.2106	RHOA;APP;RELA;NOD1;EGFR;ILK;PTP4A3;TRAF6;IRAK1;EIF2AK2;EP300;NOD2;TLR4;TLR3;DDX3X
Regulation Of Axonogenesis (GO:0050770)	0.626322	1.68349	0	0.0185684	0.449	16/30	0.1473	PLXNB2;GSK3B;PAK1;PLXNA3;GDI1;SIPA1L1;TIAM1;MCF2;CHN1;ARHGAP35;EPHA4;PLXNB3;TIAM2;PLXNB1;PAK2;MARK2
Vesicle Docking (GO:0048278)	0.676591	1.68309	0.00102881	0.0181947	0.452	13/15	0.292	STX4;STX3;STX2;STX16;STX6;STX7;STX8;STX1A;STX5;STX12;USO1;STX10;STX1B
RNA Processing (GO:0006396)	0.568388	1.68301	0	0.0177398	0.452	43/117	0.11	HNRNPH1;HNRNPA2B1;SNRPA1;RBMS1;RBM5;SNRPD1;FUS;CELF1;TARDBP;RBM39;HNRNPD;HNRNPF;GEMIN2;PPP2R1A;RNPS1;SRSF7;U2AF2;HNRNPC;SRSF1;HNRNPR;ZMAT5;SRSF5;RBM8A;HNRNPA0;NCBP2;EXOSC10;HNRNPL;SF3B4;SRSF4;SNRPG;SNRPD2;SNRPF;SNRPD3;SNRPB;SYNCRIP;PABPN1;SF3B3;SRPK1;EXOSC1;PRPF4B;SFPQ;RBPMS;NUDT21
Negative Regulation Of Proteolysis (GO:0045861)	0.658653	1.68288	0	0.0173558	0.454	10/19	0.1719	AKT1;PTPN3;PLAT;LRRK2;ROCK1;CDK5;EPHA4;TIMP2;BAG6;TRIM21
Regulation Of Protein Targeting To Mitochondrion (GO:1903214)	0.63184	1.68287	0.00200401	0.0169426	0.454	14/27	0.209	RAC2;PRKN;LRRK2;FBXW7;CSNK2A2;SREBF1;PINK1;UBE2D3;RHOU;RNF2;MICALL2;HTRA2;HUWE1;GSK3A
Positive Regulation Of Ubiquitin-Dependent Protein Catabolic Process (GO:2000060)	0.597251	1.68284	0	0.0165485	0.454	27/50	0.209	PTK2;SUMO1;PRKN;PLK1;MDM2;LRRK2;GSK3B;FBXW7;CSNK1A1;COP1;DVL1;STUB1;VCP;CSNK1E;NUB1;ELOB;HECTD1;FBXO22;KEAP1;RAD23A;PSMD10;RCHY1;RNF14;SMURF1;TRIB3;PTEN;GSK3A
Peptidyl-Serine Modification (GO:0018209)	0.56107	1.67418	0	0.0190304	0.51	64/135	0.2077	IKBKB;PRKCA;TGFBR1;AKT2;MAPKAPK2;MAPK12;MAPKAPK3;DYRK1B;TNKS;MAPKAPK5;MARK1;MKNK1;PLK1;CDK1;LRRK2;MAPK1;AURKA;GSK3B;PRKCB;CHUK;CSNK2A2;CSNK1A1;PRKCI;CSNK2A1;DMPK;MAP3K13;PRKCZ;CSNK1G3;TGFBR2;PINK1;GRK2;ROCK1;PRKD1;CDK5;CDK2;DYRK1A;SRPK1;PRKCG;PRKCE;MAPK8;CSNK1E;IKBKE;PKN1;STK4;CSNK1G2;ULK1;MTOR;PAK2;MARK2;PKN3;TBK1;RICTOR;CSNK1G1;STK39;ROCK2;PRKACB;LATS2;NEK6;PRKD2;TTK;MARK3;PRKCD;PKN2;LATS1
Negative Regulation Of Apoptotic Signaling Pathway (GO:2001234)	0.597336	1.67395	0	0.018674	0.512	32/45	0.3323	TGFBR1;RELA;PRKN;AKT1;SRC;CSNK2A2;CSNK2A1;MAZ;PINK1;NDUFS3;RIPK1;MEN1;FXN;ACVR1;PSMD10;PHIP;MMP9;DDX3X;ITGA6;PARK7;GSTP1;ZMYND11;RB1;TCF7L2;CFLAR;BCL2L2;BIRC6;BAK1;THBS1;BCL2;BCL2L1;SH3RF1
Regulation Of RNA Metabolic Process (GO:0051252)	0.59064	1.6727	0	0.0185935	0.518	18/52	0.0959	HNRNPH1;CLK2;PTBP3;HNRNPA1;FUS;CELF1;PRKRA;HNRNPF;MBNL2;SRSF1;CCNL2;SNRNP70;RC3H2;HNRNPL;TRA2B;SF3B3;RC3H1;RBM12
Positive Regulation Of Glucose Transmembrane Transport (GO:0010828)	0.648558	1.67201	0.0010101	0.0184527	0.521	7/20	0.0745	AKT2;AKT1;INSR;PRKCI;PIK3R1;BRAF;CLIP3
RNA Splicing (GO:0008380)	0.581552	1.66936	0	0.0189208	0.535	41/67	0.3159	SNRPA1;SNRPD1;FUS;TARDBP;GEMIN2;TXNL4A;PPP2R1A;RNPS1;SRSF7;HNRNPC;ZMAT5;RBM8A;NCBP2;SF3B4;SRSF4;SNRPG;SNRPD2;SNRPF;SNRPD3;SNRPB;TRA2B;SYNCRIP;SF3B3;SRPK1;PRPF4B;SFPQ;PRPF8;LUC7L3;SNRNP35;LSM6;HNRNPH3;DDX23;DHX8;RNPC3;LSM1;PPARGC1A;PRPF6;ZRSR2;ZCRB1;CDK12;MBNL1
Positive Regulation Of Small Molecule Metabolic Process (GO:0062013)	0.635959	1.66163	0.00100301	0.0210195	0.58	10/23	0.1401	PRKAA2;APP;AKT2;MLST8;AKT1;RPTOR;INSR;PRKCE;PRKAA1;MTOR
Modification-Dependent Protein Catabolic Process (GO:0019941)	0.55063	1.65965	0	0.021178	0.59	92/147	0.3095	UBE2D2;UBA52;UBE2D1;UBE2D4;DDB1;RNF185;UBE2S;RPS27A;RNF114;UBB;ANAPC11;BTRC;PRKN;MDM2;CUL3;HACE1;UBD;UBL4A;MIB1;RC3H2;KLHL3;FBXW4;PINK1;UBE2D3;RNF13;RNF7;UBE2K;UBE2E1;TRIM25;RC3H1;LONP1;RNF11;RNF5;STUB1;NUB1;HERC4;ZNRF4;RNF167;ITCH;CBL;BAG6;MKRN2;UBE2I;FBXO22;OS9;UBE4A;RNF8;KEAP1;RNF130;TRIP12;RNF150;MYLIP;RCHY1;RNF26;RNF43;SQSTM1;UBA6;RNF126;RNF168;TRIM31;SMURF2;RLIM;RNF14;TOPORS;NEDD4L;HERC5;RN…
Cellular Response To Lectin (GO:1990858)	0.681113	1.65559	0.00204082	0.0219756	0.613	9/15	0.1512	IKBKB;SRC;PAK1;LYN;FYN;TRAF6;CREBBP;PAK2;EP300
Stimulatory C-type Lectin Receptor Signaling Pathway (GO:0002223)	0.681113	1.65559	0.00204082	0.0219756	0.613	9/15	0.1512	IKBKB;SRC;PAK1;LYN;FYN;TRAF6;CREBBP;PAK2;EP300
Mitotic Spindle Assembly (GO:0090307)	0.639592	1.6521	0	0.0225778	0.627	7/21	0.0575	RHOA;CHEK2;KIF23;KPNB1;AURKB;RACGAP1;RAB11A
Response To Ionizing Radiation (GO:0010212)	0.600988	1.65175	0	0.0222521	0.627	21/42	0.1978	CLK2;RHOB;GRB2;RAD51;GADD45A;INO80;ECT2;COP1;CDKN1A;H2AX;DEPDC1B;STK11;PRKAA1;MEN1;BRCA1;TP53;BRAT1;RNF8;RNF168;RFWD3;BARD1
mRNA Splicing, Via Spliceosome (GO:0000398)	0.549299	1.64361	0	0.0249686	0.681	48/133	0.1432	SNRPA;HNRNPH1;HNRNPA2B1;SNRPA1;RBM5;STRAP;SNRPD1;HNRNPA1;HNRNPF;GEMIN2;TXNL4A;RNPS1;SRSF7;PABPC1;U2AF2;HNRNPC;HNRNPM;HNRNPA3;SRSF3;SRSF1;HNRNPR;SNRNP70;RBM14;SRSF5;SF3B6;RBM8A;SNRPB2;NCBP2;SRSF6;SF3B4;SRSF4;SNRPG;SNRPD2;SNRPF;SNRPD3;SNRPB;SNRPE;TRA2B;RALY;SYNCRIP;SF3B3;SRPK1;PRPF4B;SFPQ;EFTUD2;EIF4A3;PRPF8;PUF60
Negative Regulation Of Transferase Activity (GO:0051348)	0.623784	1.6405	0	0.0259128	0.703	18/25	0.302	BUB3;SRC;GSK3B;LIMK1;BUB1B;CDC20;MEN1;TP53;DTX3L;GSK3A;PARK7;FBXO5;PRDX3;IRS2;ZFP36;CDKN1C;MAD2L1;CDKN1B
Epithelial Cell Migration (GO:0010631)	0.62005	1.63777	0	0.0267364	0.722	14/26	0.2072	RHOA;GIPC1;ANLN;S100A2;ROCK1;KIT;PTP4A3;PKN1;MEN1;STARD13;PKN3;STAT1;PIK3CA;PKN2
Cytoplasmic Translation (GO:0002181)	0.57615	1.63727	0	0.0264647	0.724	34/59	0.2625	UBA52;RPL36;RPS23;RPS27A;RPS16;RPS5;RPL27;RPL18;RPL34;RPL12;RPL37;RPLP0;RPS28;FAU;RPS4X;RPS29;RPL15;RPL38;RPL26L1;RPL39;RPL7;RPL32;RPS25;RPL14;EIF3I;RPL11;RPS19;RPS9;RPL35A;RPS14;RPS7;RPL35;ETF1;RPL6
Positive Regulation Of Ubiquitin-Protein Transferase Activity (GO:0051443)	0.63607	1.63534	0	0.0267774	0.74	13/23	0.2058	UBE2S;BTRC;PLK1;FZR1;FBXW7;PINK1;SKP1;DCUN1D4;CDC20;TOPORS;BMI1;TRIB3;PTEN
Positive Regulation Of G1/S Transition Of Mitotic Cell Cycle (GO:1900087)	0.65111	1.63342	0.00203459	0.0268301	0.745	7/18	0.1008	EGFR;AKT1;CDK10;LSM10;EIF4G1;RPTOR;RDX
Phosphorylation (GO:0016310)	0.527264	1.63156	0	0.0273392	0.759	190/334	0.3383	PTK2;IKBKB;PRKCA;MAP2K1;ERBB2;PRKAA2;CHEK1;CLK2;CHEK2;TGFBR1;APP;PLK4;STK25;CDK18;MLST8;MAP4K2;MAPKAPK2;RYK;PICK1;DYRK1B;AMHR2;MARK1;MKNK1;AKT1;PLK1;CDK1;CDK19;FER;LRRK2;MAPK1;AURKA;GSK3B;NTRK1;CDK10;PAK1;CDKL5;MAP3K1;RPTOR;PRKCB;INSR;CHUK;CSNK2A2;CSNK1A1;AURKB;PRKCI;CSNK2A1;LCK;LYN;FYN;DMPK;MAP3K13;PRKCZ;LIMK1;TGFBR2;BRAF;BTK;ILK;PINK1;ABL1;LIMK2;DGKZ;GRK2;ROCK1;GRK5;CDK5;OXSR1;STK26;CDK9;MAPK3;…
Protein Phosphorylation (GO:0006468)	0.525041	1.62953	0	0.0276548	0.766	223/400	0.3383	PTK2;IKBKB;PRKCA;MAP2K1;ERBB2;PRKAA2;CHEK1;CLK2;CHEK2;TGFBR1;APP;PLK4;AKT2;STK25;CDK18;MAP4K2;MAPKAPK2;MAPK12;RYK;MAPKAPK3;PICK1;DYRK1B;MYLK2;EGFR;TNKS;AMHR2;MAPKAPK5;MARK1;MKNK1;AKT1;SRC;PLK1;CDK1;CDK19;FER;LRRK2;MAPK1;AURKA;GSK3B;NTRK1;CDK10;PAK1;CDKL5;MAP3K1;PRKCB;INSR;CHUK;IGF1R;CSNK2A2;CSNK1A1;AURKB;PRKCI;CSNK2A1;LCK;LYN;FYN;DMPK;MAP3K13;PRKCZ;LIMK1;CSNK1G3;TGFBR2;BRAF;BTK;MAP3K3;ILK;PINK1;A…
Positive Regulation Of Cell Growth (GO:0030307)	0.575782	1.62861	0	0.0277861	0.77	27/58	0.2106	ERBB2;TGFBR1;MLST8;EGFR;AKT1;CDC42;EIF4G1;CDKL5;RPTOR;CSNK2A1;MAP3K13;INO80;LIMK1;EIF4G2;RPS6KA1;FXN;SYT1;MTOR;BRAT1;RICTOR;MAPKAP1;SYT4;PSMD10;NEDD4L;SMURF1;TRIM32;DDX3X
Regulation Of Proteasomal Ubiquitin-Dependent Protein Catabolic Process (GO:0032434)	0.562625	1.62725	0	0.0279445	0.775	44/70	0.3099	SUMO1;HSP90AB1;EIF3H;GIPC1;PRKN;PLK1;MDM2;LRRK2;GSK3B;UCHL5;CSNK1A1;UBXN1;COP1;XPO1;CDK2;DVL1;STUB1;VCP;CSNK1E;OGT;NUB1;ELOB;HECTD1;ARAF;BAG6;FBXO22;KEAP1;RAD23A;PSMD10;RCHY1;RAD23B;RNF14;USP7;TRIB3;GSK3A;PARK7;RPL11;COMMD1;GLMN;USP5;UBQLN4;PIAS1;TAF1;AXIN1
Regulation Of Cytoskeleton Organization (GO:0051493)	0.56276	1.62722	0	0.02753	0.776	38/73	0.2105	RHOA;PTK2;PRKAA2;MLST8;CDC42;MAPK1;CAPN2;GSK3B;CDK10;PAK1;PLXNA3;RAC3;ROCK1;MAPK3;RHOG;ARHGAP35;TAOK1;PRKAA1;CRK;SYDE1;ARHGAP44;ARHGAP18;ARHGAP17;PLXNB1;MTOR;EZR;F11R;PAK2;MARK2;RICTOR;DIAPH1;RALA;CORO1A;ROCK2;PDGFRB;TJP1;PRKCD;MID1
Cellular Response To Peptide (GO:1901653)	0.604406	1.62699	0	0.0272036	0.778	16/32	0.2051	APP;NOD1;SRC;MDM2;GSK3B;NTRK1;IGF1R;FYN;ARHGEF2;CDK5;EPHA4;ADRB2;TP53;NOD2;TLR4;GRIN2A
Negative Regulation Of Extrinsic Apoptotic Signaling Pathway (GO:2001237)	0.591533	1.6226	0	0.0287191	0.797	27/37	0.3323	TGFBR1;RELA;AKT1;SRC;GSK3B;ARHGEF2;RIPK1;MEN1;MCL1;BRCA1;MAPK7;PHIP;DDX3X;ITGA6;PARK7;GSTP1;RNF34;ZMYND11;TCF7L2;CFLAR;RFFL;TNFAIP3;BIRC6;THBS1;BCL2;BCL2L1;SH3RF1
Transmembrane Receptor Protein Tyrosine Kinase Signaling Pathway (GO:0007169)	0.535018	1.62195	0	0.0285463	0.799	83/196	0.215	PTK2;ERBB2;AKT2;MAPKAPK2;PIK3R2;MST1R;RYK;NGEF;MET;MAPKAPK3;RAB14;GRB7;EGFR;COL4A6;AKT1;SRC;FER;PLAT;MAPK1;GSK3B;NTRK1;FGF1;PAK1;GRB2;VAV1;INSR;IGF1R;LCK;PIK3R1;LYN;FYN;SIPA1L1;FGF5;EPHB4;KALRN;PRKD1;TIAM1;ANKS1A;ARHGEF7;KDR;BCAR1;KIT;RGS14;EPHB2;CHN1;EPHA7;TEK;EPHA4;STAT3;ERBB4;CRK;VEGFC;EPHB6;EPHB1;CNKSR1;EPHA1;PTPRJ;PIK3R3;PAK2;VAV2;UBASH3B;ADRB2;PDGFRA;JAK2;FGFR4;FGFR2;MTSS1;PHIP;FGR;INSRR;CD…
Response To Epidermal Growth Factor (GO:0070849)	0.662992	1.62185	0.00204499	0.0281615	0.799	7/15	0.0873	ERBB2;PTPN12;EGFR;MAPK1;PLCG1;IQGAP1;MAPK3
Ubiquitin-Dependent Protein Catabolic Process (GO:0006511)	0.528053	1.62055	0	0.028415	0.805	156/254	0.33	UBE2D2;UBE2D1;UBE2D4;CUL1;DDB1;CUL4A;PSMB3;RNF185;UBE2S;TRIM9;RNF114;ANAPC11;BTRC;PRKN;MDM2;TSG101;CUL3;GSK3B;HACE1;PPP2R5C;UBD;FBXW7;CSNK1A1;UBL4A;MIB1;RC3H2;KLHL3;FBXW4;AGAP3;UBXN1;PINK1;UBE2D3;COP1;RNF13;RNF7;FBXW5;UBE2K;FBXW11;UBE2E1;SKP1;TRIM25;RC3H1;HECTD3;VPS4B;SKP2;RNF11;RNF5;STUB1;VCP;BIRC2;CTNNB1;NUB1;HERC4;ZNRF4;RHOBTB3;APC;RNF167;AMFR;ITCH;HECTD1;CBL;RNF111;RNF4;BAG6;KIF14;MKRN2;UBE2I…
Vascular Endothelial Growth Factor Receptor Signaling Pathway (GO:0048010)	0.621764	1.61632	0.001001	0.0300952	0.82	12/24	0.1471	PTK2;MAPKAPK2;MAPKAPK3;SRC;VAV1;FYN;PRKD1;KDR;BCAR1;VEGFC;PAK2;VAV2
Response To Nutrient Levels (GO:0031667)	0.639096	1.61626	0.00404449	0.0297049	0.82	12/19	0.2536	PRKAA2;MLST8;EIF4G1;RPTOR;PRKAA1;CREBBP;ULK1;MTOR;RICTOR;MAPKAP1;PRKAB1;PRKAB2
Heart Morphogenesis (GO:0003007)	0.600998	1.61183	0.001002	0.0313624	0.838	18/29	0.2915	PTK2;TGFBR1;MYLK2;INSR;EPHB4;APC;BMP2;TTN;NOTCH1;ACVR1;MDM4;BMPR1A;NIPBL;TBX3;TH;DYNLL1;VEGFA;RYR2
Positive Regulation Of Establishment Of Protein Localization To Mitochondrion (GO:1903749)	0.618084	1.61047	0.00300903	0.0316129	0.843	12/22	0.209	RAC2;FBXW7;CSNK2A2;PINK1;UBE2D3;RHOU;MAPK8;RNF2;MICALL2;HTRA2;HUWE1;GSK3A
Positive Regulation Of Carbohydrate Metabolic Process (GO:0045913)	0.613665	1.60559	0.00100301	0.0335068	0.857	10/24	0.1401	PRKAA2;APP;AKT2;MLST8;NFKB1;RPTOR;INSR;PRKCE;PRKAA1;MTOR
Protein Polyubiquitination (GO:0000209)	0.530683	1.60393	0	0.033867	0.862	107/164	0.3354	UBE2D2;UBE2D1;UBE2D4;CUL1;RNF185;UBE2S;RNF114;ANAPC11;TNKS;BTRC;PRKN;MDM2;FZR1;CUL3;HACE1;RC3H2;KLHL3;UBE2D3;CDC27;UBE2K;FBXW11;UBE2E1;SKP1;TRIM25;RC3H1;ANAPC2;SKP2;RNF5;STUB1;TRAF6;BIRC2;CTNNB1;RNF167;AMFR;ITCH;HECTD1;RNF4;TRAF2;BRCA1;FBXO22;ANAPC10;UBE4A;RNF8;RNF115;TRIP12;TRIM62;TRIM21;RNF26;TRIM45;WSB1;RNF126;RNF168;TRIM5;TRIM38;TRIM31;DZIP3;TRIM3;ZNRF2;TRIM2;UBOX5;RNF14;TOPORS;NEDD4L;HUWE1;R…
Regulation Of Protein Binding (GO:0043393)	0.558408	1.6038	0	0.033479	0.862	32/65	0.2364	RAN;APP;BAX;PRKN;AKT1;PLK1;LRRK2;AURKA;GSK3B;HDAC5;AURKB;CDKN1A;ROCK1;TIAM1;DVL1;MAPK8;CSNK1E;STK4;CRK;AMFR;BMP2;PPP1CA;MARK2;TLE5;TRIM21;DTX3L;TRIB3;MARK3;PRKCD;PARK7;STING1;RPL11
Regulation Of Protein Phosphorylation (GO:0001932)	0.531703	1.6037	0	0.0330882	0.862	61/154	0.2071	KRAS;PTK2;ERBB2;APP;AKT2;IBTK;EGFR;PLXNB2;PTPN13;CCND3;HDAC3;PRKN;AKT1;FER;LRRK2;TARDBP;NTRK1;FGF1;STAT2;PAK1;INSR;AURKB;LYN;FYN;ANKRD54;ECT2;ILK;PINK1;FGF5;CLIP3;LIMCH1;LIMK2;CD74;CDKN1A;KDR;MAPK3;PDCL3;RALBP1;EPHB2;EPHA7;TEK;TNIK;RIPK1;ERBB4;STK4;MEN1;VEGFC;BMP2;TTN;PIK3R3;BRAT1;FNIP1;NDUFS4;PHIP;ROCK2;FGR;CD4;DNAJC10;MMP9;PTEN;RAP2A
Regulation Of Protein Ubiquitination (GO:0031396)	0.553625	1.59935	0	0.0346654	0.876	36/70	0.222	UBE2D1;DNAJA1;TGFBR1;SUMO1;HSP90AB1;UBB;HDAC3;PRKN;AKT1;LRRK2;CUL3;GSK3B;U2AF2;FANCI;FBXW7;SIRT7;UBXN1;PINK1;XIAP;PRKCG;UBQLN1;STUB1;TRAF6;BIRC2;CTNNB1;OGT;BRCA1;VPS28;PSMD10;RCHY1;SQSTM1;HUWE1;ISG15;GSK3A;BIRC3;PARK7
Regulation Of mRNA Splicing, Via Spliceosome (GO:0048024)	0.558857	1.59666	0	0.0355669	0.887	22/58	0.1076	RBM5;HNRNPA1;CELF1;LARP7;RBM39;RNPS1;SRSF7;U2AF2;QKI;SRSF3;RBFOX2;RBM8A;HNRNPA0;SRSF6;HNRNPL;SF3B4;SRSF4;TRA2B;NCL;SRPK1;RBM25;RBM47
Positive Regulation Of Intracellular Protein Transport (GO:0090316)	0.553209	1.5957	0	0.0356206	0.892	33/73	0.209	RAC2;RAN;ERBB2;AKT2;PIK3R2;HDAC3;RAB29;GSK3B;FBXW7;CSNK2A2;TRIM28;PIK3R1;FYN;SIRT6;PLK3;ECT2;PINK1;UBE2D3;RHOU;MAPK8;RNF2;JUP;ERGIC3;MICALL2;IPO5;EP300;XPO4;HTRA2;SAR1A;VAMP2;HUWE1;PRKCD;GSK3A
Regulation Of Wnt Signaling Pathway (GO:0030111)	0.575079	1.59515	0.001	0.0355149	0.895	19/40	0.1849	APP;SUMO1;BTRC;PRKN;LRRK2;PPP2R1A;CSNK2A1;TLE1;SMARCA4;TIAM1;DEPDC1B;STK11;GNAQ;CDK14;BMP2;PPP1CA;FGFR2;RNF43;RNF14
Negative Regulation Of ERBB Signaling Pathway (GO:1901185)	0.648815	1.59466	0.00720165	0.0353756	0.899	9/15	0.18	PTPN12;EGFR;PTPN18;PTPN3;TSG101;CBL;PTPRJ;RNF115;RNF126
Positive Regulation Of Catabolic Process (GO:0009896)	0.569205	1.59452	0	0.0350019	0.901	22/48	0.2137	PTK2;DDB1;CUL4A;PRKN;GSK3B;VPS35;FBXW7;RAB7A;CSNK2A1;RDX;VCP;APC;EZR;VPS28;MSN;STX5;BARD1;SMURF1;PTEN;TRIM32;GSK3A;NEDD4
Epidermal Growth Factor Receptor Signaling Pathway (GO:0007173)	0.59561	1.5927	0.001002	0.0356938	0.915	17/30	0.215	PTK2;ERBB2;GRB7;EGFR;AKT1;SRC;GRB2;PLCG1;BRAF;IQGAP1;BCAR1;SOS1;CBL;HBEGF;PIK3CA;NCK2;SHC1
ERBB Signaling Pathway (GO:0038127)	0.583425	1.59165	0.00200401	0.0356618	0.917	27/36	0.3385	PTK2;GRB7;EGFR;AKT1;SRC;MAPK1;GRB2;PLCG1;BRAF;IQGAP1;BCAR1;SOS1;STUB1;ERBB4;CBL;HBEGF;PIK3CA;NCK2;SHC1;DGKD;CUL5;NRG1;PTPRR;PIGR;TGFB1;PTPN11;GAB1
Positive Regulation Of Mitochondrion Organization (GO:0010822)	0.580131	1.58741	0	0.0377871	0.926	22/33	0.2766	BAX;PRKN;AURKA;GSK3B;VPS35;BID;PINK1;KDR;RALBP1;MCU;DNM1L;TP53;HTRA2;RALA;MUL1;MMP9;GSK3A;PGAM5;PARK7;BOK;PPARGC1A;FBXO7
Establishment Of Epithelial Cell Polarity (GO:0090162)	0.633815	1.58561	0.00816327	0.0385485	0.933	9/15	0.2071	RHOA;MYO18A;CDC42;OPHN1;EZR;PARD3;MYO9A;MSN;RAP2A
Regulation Of Telomere Maintenance Via Telomerase (GO:0032210)	0.589573	1.58504	0.00100301	0.0384854	0.935	12/32	0.1108	HNRNPA1;TNKS;MAPKAPK5;SRC;MAPK1;HNRNPC;CCT4;AURKB;EXOSC10;MAPK3;NEK2;CTNNB1
Regulation Of Hydrolase Activity (GO:0051336)	0.557054	1.58284	0	0.0391445	0.942	22/54	0.1471	PTK2;NGEF;PLXNB2;PLXNA3;VAV1;OCRL;SIPA1L1;FGD4;RALBP1;FGD1;ARHGAP12;RDX;CHN1;EPHA4;VAV3;CRK;PLXNB3;ARHGAP9;ARHGAP44;PLXNB1;EPHA1;VAV2
mRNA 3'-End Processing (GO:0031124)	0.62063	1.5822	0.0030303	0.0389885	0.943	8/19	0.1431	APP;LSM10;PABPC1;CSTF2;NCBP2;RPRD1B;NUDT21;GRSF1
Organelle Transport Along Microtubule (GO:0072384)	0.636619	1.58136	0.00816327	0.0390638	0.945	10/16	0.1996	RHOT1;UBB;CDC42;DYNC1I1;COPG1;RHOT2;FBXW11;NDE1;NDEL1;PAFAH1B1
Regulation Of Protein Localization To Cell Periphery (GO:1904375)	0.641797	1.57964	0.0101937	0.0397276	0.948	8/15	0.1946	ACTB;PLK1;SIRT6;STX7;CDK5;STX8;SPTBN1;VAMP8
Stress-Activated Protein Kinase Signaling Cascade (GO:0031098)	0.629453	1.57944	0.0070922	0.0394111	0.949	14/17	0.3247	IKBKB;MAPK1;MAP3K13;MAP2K6;MAPK11;STK26;MAPK3;MAPK8;MAP2K7;TAOK2;MAP3K20;MAP3K5;MAP3K7;NLRP1
Endothelial Cell Migration (GO:0043542)	0.6132	1.57827	0.0040404	0.0396581	0.952	10/20	0.2029	RHOA;GIPC1;S100A2;PTP4A3;MYH9;MEN1;CORO1B;STARD13;STAT1;PIK3CA
Negative Regulation Of Protein Binding (GO:0032091)	0.571298	1.57734	0	0.0398168	0.953	17/38	0.222	PTPRF;BAX;AKT1;LRRK2;AURKA;GSK3B;AURKB;CDKN1A;ROCK1;DVL1;MAPK8;CSNK1E;PPP1CA;ADRB2;TLE5;PRKCD;PARK7
Insulin Receptor Signaling Pathway (GO:0008286)	0.579501	1.57633	0.00200401	0.0399208	0.956	16/33	0.215	AKT2;PIK3R2;GRB7;FER;GSK3B;GRB2;INSR;IGF1R;PIK3R1;BCAR1;PIK3R3;PHIP;PIK3CA;GSK3A;IRS1;SHC1
Positive Regulation Of Protein Ubiquitination (GO:0031398)	0.556477	1.57607	0	0.0396356	0.956	26/54	0.2129	UBE2D1;SUMO1;UBB;HDAC3;PLK1;LRRK2;CUL3;GSK3B;FANCI;FBXW7;PINK1;XIAP;DCUN1D4;UBQLN1;STUB1;TRAF6;BIRC2;BRCA1;PSMD10;RCHY1;TOPORS;HUWE1;BMI1;TRIB3;GSK3A;BIRC3
Protein Quality Control For Misfolded Or Incompletely Synthesized Proteins (GO:0006515)	0.634511	1.57462	0.0071066	0.0400316	0.958	9/16	0.2022	RNF185;CUL3;AUP1;LONP1;RNF5;STUB1;VCP;BAG6;FBXL17
Positive Regulation Of Nitrogen Compound Metabolic Process (GO:0051173)	0.616267	1.57315	0.00907258	0.0406493	0.96	7/18	0.1073	APP;AKT1;NR1H3;EIF4G1;NFKB1;NFKBIA;MAPK8
B Cell Receptor Signaling Pathway (GO:0050853)	0.606126	1.57312	0.00503018	0.0402567	0.96	10/20	0.2142	BAX;PRKCB;LCK;BTK;BCAR1;VAV3;CD79B;TEC;ITK;SYK
Negative Regulation Of Binding (GO:0051100)	0.564424	1.57291	0.001	0.0399599	0.96	21/44	0.222	SUMO1;BAX;AKT1;LRRK2;AURKA;GSK3B;GEMIN2;AURKB;CDKN1A;ROCK1;DVL1;LEF1;NFKBIA;MAPK8;CSNK1E;PPP1CA;JAK2;TLE5;PRKCD;JUN;PARK7
Innate Immune Response Activating Cell Surface Receptor Signaling Pathway (GO:0002220)	0.627261	1.57145	0.0030303	0.0403955	0.963	9/18	0.1512	IKBKB;SRC;PAK1;LYN;FYN;TRAF6;CREBBP;PAK2;EP300
Mitotic Cytokinesis (GO:0000281)	0.577451	1.57134	0.001002	0.0400839	0.963	15/32	0.2464	RHOB;KIF23;PLK1;ANLN;RAB35;AURKB;RACGAP1;RHOC;ECT2;ROCK1;APC;SPTBN1;ROCK2;BBS4;CDCA8
Positive Regulation Of Mitotic Cell Cycle (GO:0045931)	0.647282	1.57037	0.00408998	0.0402439	0.965	5/15	0.0365	PRKCA;CCNB1;MDM2;AURKA;CUL3
Signal Transduction In Response To DNA Damage (GO:0042770)	0.576931	1.56954	0	0.0403068	0.966	14/31	0.1964	CHEK1;CHEK2;MAPK12;ERCC6;NBN;GRB2;GADD45A;BID;MAP2K6;H2AX;MAPK3;TP53;MDM4;DTX3L
Response To Cytokine (GO:0034097)	0.539879	1.56864	0	0.0404431	0.966	34/74	0.2079	RHOA;PRKCA;APP;RELA;MAPKAPK2;MAPKAPK3;SRC;NFKB1;SETD2;UBD;CD74;CDK9;LEF1;TRAF6;IKBKE;RIPK1;NUB1;TIMP2;MCL1;IRAK1;EIF2AK2;JAK2;GCH1;TLE5;NFKB2;YTHDC2;TRIM21;MAP4K3;STAT1;ISG15;FLT3;MAP2K7;TRIM32;CD274
Protein Ubiquitination (GO:0016567)	0.507873	1.56717	0	0.0409373	0.966	175/285	0.3378	UBE2D2;UBA52;UBE2D1;UBE2D4;CUL1;DDB1;CUL4A;RNF185;UBE2S;RPS27A;RNF114;TRIM33;UBB;ANAPC11;TNKS;BTRC;PRKN;PLK1;MDM2;CUL3;HACE1;RAD51;UBD;FBXW7;MIB1;RC3H2;KLHL3;ASB1;PINK1;UBE2D3;RNF13;RNF7;FBXW5;UBE2K;FBXW11;UBE2E1;SKP1;TRIM25;RC3H1;GAN;DEPDC1B;RNF11;STUB1;UHRF2;VCP;TRAF6;BIRC2;CTNNB1;NUB1;HERC4;CCNF;DTX1;RNF167;AMFR;ITCH;CUL4B;CBL;RNF111;RNF4;TRAF2;BRCA1;MKRN2;FBXO22;OS9;CUL2;UBE4A;RNF8;KEAP1;RAG1…
Regulation Of Protein Modification By Small Protein Conjugation Or Removal (GO:1903320)	0.605549	1.56708	0.00501505	0.0406075	0.966	7/23	0.1379	TGFBR1;HSP90AB1;PRKN;PINK1;UBQLN1;CTNNB1;ITCH
Positive Regulation Of Transferase Activity (GO:0051347)	0.532367	1.56703	0	0.0402927	0.966	49/113	0.2169	HNRNPA2B1;ERBB2;MST1R;RYK;HSP90AB1;MET;EGFR;TNKS;MAPKAPK5;PLK1;WRAP53;NBN;MAPK1;HNRNPD;NTRK1;CCT4;FBXW7;INSR;IGF1R;AURKB;PINK1;CHTF18;CD74;EPHB4;PABPN1;KDR;MAPK3;DCUN1D4;TEK;NEK2;CTNNB1;ERBB4;EPHA1;PCNA;PDGFRA;FGFR4;FGFR2;UBE2I;TOPORS;INSRR;CD4;FLT3;MAP2K7;BMI1;PDGFRB;TRIB3;GSK3A;RET;POLG2
Negative Regulation Of Organelle Assembly (GO:1902116)	0.63805	1.56655	0.00616016	0.0401905	0.966	6/15	0.1037	LRRK2;CDK10;RBM14;PINK1;LIMK2;GDI2
Regulation Of Neuron Death (GO:1901214)	0.586436	1.56653	0.00300903	0.0398406	0.966	17/28	0.3015	UBB;PRKN;RAB29;LRRK2;EIF4G1;VPS35;FYN;CDK5;TRAF2;KIF14;TBK1;HTRA2;TRIM2;PARK7;EFNB2;GRIN2B;MAP3K5
Positive Regulation Of Protein Targeting To Mitochondrion (GO:1903955)	0.605652	1.56631	0.0080402	0.0397088	0.966	11/21	0.209	RAC2;FBXW7;CSNK2A2;PINK1;UBE2D3;RHOU;RNF2;MICALL2;HTRA2;HUWE1;GSK3A
Regulation Of Transport (GO:0051049)	0.61463	1.56576	0.00404858	0.0397282	0.966	9/19	0.2007	DNAJA1;PRKN;LRRK2;RAB11A;PINK1;CDK5;PLD1;VAMP2;MUL1
Mitotic DNA Damage Checkpoint Signaling (GO:0044773)	0.578802	1.56424	0.00300601	0.0402592	0.967	12/30	0.1521	CHEK1;CHEK2;PLK1;CDK1;NBN;FZR1;CDKN1A;CDK2;DEPDC1B;TAOK1;BRCA1;TP53
Regulation Of Glycolytic Process (GO:0006110)	0.583305	1.56394	0.003	0.0400326	0.967	13/28	0.1813	PRKAA2;APP;MLST8;RPTOR;INSR;SIRT6;EIF6;PRKAA1;OGT;MTOR;EP300;FBP1;NCOR1
Regulation Of Ubiquitin-Dependent Protein Catabolic Process (GO:2000058)	0.592021	1.56336	0.002002	0.0400487	0.967	20/27	0.331	PTK2;FBXW7;CSNK2A2;CSNK2A1;XPO1;PDCL3;NUB1;RAD23A;RAD23B;SMURF1;PTEN;LATS1;RPL11;COMMD1;RPS7;GLMN;UBQLN4;TAF1;AXIN1;HIPK2
Protein Modification Process (GO:0036211)	0.50108	1.56137	0	0.0407496	0.969	245/464	0.3383	UBE2D2;UBA52;PTK2;IKBKB;PRKCA;MAP2K1;ERBB2;PRKAA2;CHEK1;CLK2;CHEK2;TGFBR1;PTPN12;APP;PLK4;AKT2;STK25;CDK18;MAP4K2;MAPKAPK2;UBE2S;RYK;PICK1;DYRK1B;AMHR2;ING4;PTPN13;MARK1;MKNK1;BTRC;AKT1;PTPN18;PLK1;CDK1;CDK19;PTPN3;FER;PLAT;LRRK2;MAPK1;AURKA;GSK3B;NTRK1;CDK10;PPP2R1A;PAK1;PPP2R5C;CDKL5;MAP3K1;PRKCB;INSR;CHUK;ATG16L1;CSNK2A2;CSNK1A1;AURKB;UBL4A;PRKCI;CSNK2A1;LCK;LYN;FYN;SIRT6;DMPK;MAP3K13;PRKCZ;LI…
Positive Regulation Of Telomerase Activity (GO:0051973)	0.599275	1.56061	0.00201207	0.0409104	0.969	10/25	0.1108	HSP90AB1;TNKS;MAPKAPK5;WRAP53;MAPK1;CCT4;AURKB;MAPK3;NEK2;CTNNB1
Negative Regulation Of Ras Protein Signal Transduction (GO:0046580)	0.62688	1.56008	0.00608519	0.0408522	0.969	8/16	0.1612	MET;CUL3;EPHB2;ARHGAP35;ARHGAP44;ARHGAP24;FBP1;MAPKAP1
Positive Regulation Of Transforming Growth Factor Beta Receptor Signaling Pathway (GO:0030511)	0.622658	1.55875	0.00507614	0.0410169	0.974	13/17	0.331	HSP90AB1;GIPC1;STK11;CREBBP;MEN1;TNXB;RNF111;EP300;CDKN2B;CDKN1C;THBS1;ZEB2;HIPK2
Positive Regulation Of Cellular Response To Transforming Growth Factor Beta Stimulus (GO:1903846)	0.622658	1.55875	0.00507614	0.0410169	0.974	13/17	0.331	HSP90AB1;GIPC1;STK11;CREBBP;MEN1;TNXB;RNF111;EP300;CDKN2B;CDKN1C;THBS1;ZEB2;HIPK2
Regulation Of Signal Transduction By P53 Class Mediator (GO:1901796)	0.58272	1.55491	0.00200602	0.0428905	0.979	21/28	0.3078	CHEK1;CHEK2;MAPKAPK5;MDM2;AURKA;RPL37;AURKB;PLK3;MAP2K6;STK11;RPF2;MTOR;EP300;USP7;RPL11;RNF34;KAT6A;RFFL;DYRK2;SGK1;TAF1
Actin Cytoskeleton Reorganization (GO:0031532)	0.565987	1.55487	0	0.0425687	0.979	22/40	0.2291	RHOA;FER;PAK1;GRB2;FARP2;SIPA1L1;CXADR;BCAR1;KIT;MYH9;TNIK;MCU;PARVB;MICALL2;SYDE1;EZR;RICTOR;PDLIM4;INSRR;RAP2A;S1PR2;PLEK2
Protein K48-linked Ubiquitination (GO:0070936)	0.544864	1.55386	0	0.0427871	0.981	43/61	0.3555	UBE2D2;UBE2D1;UBE2D4;CUL1;PRKN;CUL3;HACE1;KLHL3;UBE2D3;UBE2K;UBE2E1;SKP1;TRIM25;SKP2;RNF5;ITCH;RNF4;RNF8;RNF115;TRIM21;TRIM45;RNF126;TRIM31;ZNRF2;TOPORS;NEDD4L;ZNRF1;DTX3L;TRIM32;NT5C2;FBXO9;RNF34;UBE3C;RNF146;FBXO7;RFFL;TNFAIP3;CDC34;UBE2A;UBE2E2;UBE2E3;UBE2H;TRIM6
Regulation Of Smoothened Signaling Pathway (GO:0008589)	0.623364	1.55274	0.00607287	0.043192	0.982	12/18	0.2937	BTRC;UCHL5;VCP;CREBBP;HERC4;FGFR2;MGRN1;PHIP;PDCL;FBXL17;GLI1;GLI3
Cellular Response To Oxidative Stress (GO:0034599)	0.538546	1.55168	0	0.0436692	0.984	32/64	0.2361	PRKAA2;STX4;STX2;EGFR;AKT1;FER;LRRK2;MAPK1;CHUK;AGAP3;PINK1;ABL1;PRKD1;MAPK3;LONP1;EIF2S1;MAPK8;PRKAA1;DAPK1;PDGFRA;TP53;HTRA2;CCS;KEAP1;SQSTM1;ZFP36L2;MMP9;PRKCD;PTPRK;JUN;PARK7;ARNT
Negative Regulation Of Proteasomal Protein Catabolic Process (GO:1901799)	0.605462	1.55095	0.00503018	0.0437257	0.985	13/21	0.2505	HSP90AB1;EIF3H;GIPC1;UCHL5;UBXN1;PRKCG;OGT;OPHN1;BAG6;USP7;PARK7;RPL11;GABARAPL2
Regulation Of Nuclear-Transcribed mRNA Catabolic Process, Deadenylation-Dependent Decay (GO:1900151)	0.615654	1.55002	0.0132114	0.0438664	0.988	11/17	0.2918	YBX1;CSDE1;HNRNPD;PABPC1;IGF2BP1;SYNCRIP;RC3H1;ZFP36L2;DHX36;ZFP36;TNRC6C
Positive Regulation Of Protein Localization To Plasma Membrane (GO:1903078)	0.570713	1.54907	0.001001	0.0441201	0.989	14/31	0.1768	STX4;ITGB1;STX3;EGFR;AKT1;PRKCI;PIK3R1;CLIP3;RHOG;EPHB2;PRKCE;ARHGEF16;SPTBN1;SQSTM1
Regulation Of Necroptotic Process (GO:0060544)	0.628106	1.54671	0.00712831	0.0451775	0.991	14/16	0.3362	PRKN;IGF2BP1;ARHGEF2;BIRC2;RIPK1;OGT;ITCH;RIPK3;BIRC3;AIFM1;CFLAR;PARP1;CASP8;CYLD
Cellular Response To Chemical Stress (GO:0062197)	0.551052	1.54602	0	0.045236	0.992	22/46	0.222	PRKAA2;STX4;STX2;MLST8;LRRK2;RPTOR;PINK1;ABL1;PRKD1;LONP1;EIF2S1;MAPK8;PRKAA1;MTOR;HTRA2;CCS;KEAP1;TRIM21;ZFP36L2;PIK3CA;DDX3X;PARK7
Positive Regulation Of Protein Localization To Membrane (GO:1905477)	0.552182	1.54539	0.001	0.0453086	0.992	18/46	0.1418	ERBB2;STX4;AKT2;ITGB1;STX3;EGFR;PRKN;AKT1;PRKCI;PIK3R1;FYN;CLIP3;RHOG;EPHB2;PRKCE;MAPK8;ARHGEF16;SPTBN1
Positive Regulation Of Nucleocytoplasmic Transport (GO:0046824)	0.576904	1.54531	0.002002	0.0450151	0.992	15/31	0.2137	RAN;PIK3R2;HDAC3;GSK3B;NCBP2;TRIM28;PIK3R1;SIRT6;ECT2;JUP;IPO5;EP300;XPO4;PRKCD;NEDD4
Regulation Of Ubiquitin-Protein Transferase Activity (GO:0051438)	0.587212	1.54444	0.00300903	0.0451031	0.992	19/27	0.332	BUB3;PLK1;FBXW7;LIMK1;PINK1;BUB1B;DCUN1D4;CDC20;TOPORS;DTX3L;BMI1;TRIB3;PARK7;FBXO5;FEM1B;MAD2L1;AXIN1;UBE2L3;UBE2N
Regulation Of Protein Import Into Nucleus (GO:0042306)	0.588654	1.54409	0.004	0.0449916	0.992	11/24	0.1512	RAN;SUMO1;PIK3R2;HDAC3;TRIM28;PIK3R1;SIRT6;ECT2;JUP;IPO5;EP300
Positive Regulation Of Cell Cycle (GO:0045787)	0.559913	1.54274	0.002002	0.0454572	0.992	16/40	0.2192	PRKCA;CHEK1;APP;CCNB1;EGFR;CCND3;AKT1;MDM2;AURKA;FGFR2;RAD23A;TRIM21;PSMD10;PKN2;TRIM32;TBX3
Striated Muscle Contraction (GO:0006941)	0.564193	1.54222	0.003003	0.045446	0.992	22/32	0.319	MYLK2;ARHGEF11;GRK2;SCN3B;TTN;TNNC2;PIK3CA;GAA;STAC3;TNNT2;TNNI2;TNNI3;TNNI1;SCN2B;TNNT3;MYH6;RYR2;MYH8;MYH3;MYL2;TNNC1;MYL4
Regulation Of Telomerase Activity (GO:0051972)	0.5762	1.54218	0.001002	0.0451909	0.992	13/32	0.1521	HSP90AB1;TNKS;MAPKAPK5;SRC;WRAP53;MAPK1;CCT4;AURKB;MAPK3;NEK2;CTNNB1;MEN1;TP53
RNA Stabilization (GO:0043489)	0.616159	1.5392	0.0101215	0.0468641	0.993	5/17	0.0674	YBX1;ELAVL1;FUS;PABPC1;TAF15
Positive Regulation Of Protein Modification By Small Protein Conjugation Or Removal (GO:1903322)	0.544981	1.53842	0.001	0.0469706	0.993	29/49	0.2913	UBE2D1;SUMO1;UBB;HDAC3;LRRK2;CUL3;GSK3B;FANCI;FBXW7;PINK1;XIAP;DCUN1D4;UBQLN1;STUB1;TRAF6;BIRC2;BRCA1;PSMD10;RCHY1;HUWE1;MUL1;GSK3A;BIRC3;COMMD1;MALT1;HDAC4;PIAS4;PIAS1;BIRC7
Endocytosis (GO:0006897)	0.520599	1.538	0	0.0469842	0.994	40/103	0.2165	GAK;APP;ITGB1;MST1R;MET;INPPL1;CDC42;LRRK2;MAPK1;ADORA2A;AP1S1;INSR;MIB1;RAB7A;RAB22A;CSNK1G3;RHOBTB2;SNX5;CLTC;MAPK3;RHOU;RALBP1;CSNK1E;RHOV;RHOJ;RAB17;ATP9A;CSNK1G2;DNM2;P2RY6;ADRB2;EPN3;SYT7;CSNK1G1;CORO1A;LRSAM1;DNM1;TLR4;ADORA1;M6PR
I-kappaB kinase/NF-kappaB Signaling (GO:0007249)	0.573863	1.5372	0.003003	0.0471721	0.994	17/30	0.2129	IKBKB;RELA;NFKB1;CHUK;ROCK1;NFKBIA;TRAF6;BIRC2;TBK1;NFKBIL1;NFKB2;PRDX4;ROCK2;TRIM8;TLR4;TLR3;BIRC3
Regulation Of Platelet Activation (GO:0010543)	0.612964	1.53696	0.0121581	0.046997	0.995	13/16	0.3145	PRKCA;LYN;GNAQ;TEC;PDGFRA;JAK2;TLR4;SYK;C1QTNF1;NRG1;F2;GP5;PRKCQ
G1/S Transition Of Mitotic Cell Cycle (GO:0000082)	0.545789	1.53301	0.002	0.0492677	0.996	20/49	0.2077	CUL1;CUL4A;CDK18;CCND3;CUL3;PLK3;BRD4;CDKN1A;CDK5;CDK2;CDK14;CUL4B;CDK6;CDK16;CUL2;CDK17;CDC25A;LATS2;CDK3;LATS1
Protein K63-linked Ubiquitination (GO:0070534)	0.552482	1.53259	0.001	0.0491763	0.996	30/41	0.3415	UBE2D4;UBE2S;PRKN;RNF5;STUB1;TRAF6;RNF167;ITCH;HECTD1;RNF4;TRAF2;RNF8;RNF115;TRIM21;RNF126;RNF168;TRIM5;TRIM31;TRIM3;TRIM27;TRIM8;WWP2;NEDD4;RNF213;RNF135;UBE2E2;UBE2N;UBE2E3;UBE2O;TRAF4
Protein Autoubiquitination (GO:0051865)	0.542112	1.53244	0	0.0489708	0.996	36/54	0.3325	UBE2D2;RNF185;PRKN;MDM2;CUL3;RAD51;UBE2D3;RNF13;DEPDC1B;RNF11;STUB1;UHRF2;TRAF6;ITCH;RNF4;TRAF2;BRCA1;RNF8;RAG1;RNF115;TRIM21;TRIM17;LRSAM1;DTX3L;CNOT4;BARD1;RNF10;WWP2;ERCC8;RNF122;RNF146;RNF213;UBE2A;TRIM11;SH3RF1;TRIM37
Negative Regulation Of Cellular Metabolic Process (GO:0031324)	0.574063	1.53199	0.00700701	0.0488759	0.997	16/27	0.2887	YBX1;PRKN;FZR1;SREBF1;SIRT6;MAP3K3;PINK1;CDK6;BRCA1;FBP1;NCOR1;PTEN;FBXO5;SIRT1;HDAC4;GIT1
Mitotic Cell Cycle Checkpoint Signaling (GO:0007093)	0.606804	1.53009	0.0102041	0.0497938	0.998	8/17	0.2067	CHEK1;NBN;AURKB;PLK3;DEPDC1B;BRCA1;BARD1;CHFR

## Sheet: loss edge enrich PC3E
Term	ES	NES	NOM p-val	FDR q-val	FWER p-val	Tag %	Gene %	Lead_genes
Fc-gamma Receptor Signaling Pathway (GO:0038094)	0.771041	1.87304	0	0.00399861	0.004	14/17	0.1453	YES1;SRC;LYN;LCK;FYN;VAV1;PTK2;PAK1;PRKCE;PRKCD;SYK;LIMK1;VAV2;HCK
Spliceosomal snRNP Assembly (GO:0000387)	0.746748	1.86928	0	0.00249913	0.005	16/25	0.1369	LSM2;LSM4;PRPF3;PRPF8;CLNS1A;HNRNPC;PRPF19;SNRPD2;SART1;SNRPF;SNRPD3;SNRPE;SART3;SNRPG;SNRPB;SRSF12
Fc-gamma Receptor Signaling Pathway Involved In Phagocytosis (GO:0038096)	0.764505	1.84886	0	0.00174939	0.007	14/16	0.1904	YES1;SRC;LYN;FYN;VAV1;PTK2;PAK1;PRKCE;PRKCD;SYK;LIMK1;VAV2;HCK;VAV3
Fc Receptor Mediated Stimulatory Signaling Pathway (GO:0002431)	0.764505	1.84886	0	0.00174939	0.007	14/16	0.1904	YES1;SRC;LYN;FYN;VAV1;PTK2;PAK1;PRKCE;PRKCD;SYK;LIMK1;VAV2;HCK;VAV3
Fc Receptor Signaling Pathway (GO:0038093)	0.717403	1.78379	0	0.00779728	0.036	18/22	0.2076	LYN;PLCG1;LCK;VAV1;MAPK8;SOS1;MAP2K7;SYK;MAPK9;VAV2;PIGR;MAP3K7;MAP3K1;VAV3;MAP2K4;PRKCQ;KIT;PLCG2
Cellular Response To Peptide (GO:1901653)	0.677702	1.74925	0	0.0134953	0.075	14/32	0.1959	RIPK2;SRC;NTRK1;FYN;GSK3B;CDK5;PSEN1;SNX6;ARHGEF2;MDM2;APP;NOD2;EPHA4;IGF1R
Regulation Of Small GTPase Mediated Signal Transduction (GO:0051056)	0.633894	1.7463	0	0.0122814	0.08	68/101	0.275	ARHGEF17;BCR;SRC;ARHGAP4;FGD3;ARHGAP39;GMIP;SQSTM1;SYDE2;ECT2;VAV1;ARHGEF11;TIAM1;RHOD;ITSN1;RHOU;MYO9B;AKAP13;ARHGEF2;FLCN;ARHGAP22;RASGRF2;RASGRF1;ARHGAP12;SPATA13;ARHGAP25;ARHGAP9;ARHGEF12;ARHGAP29;VAV2;CD2AP;FGD4;ARHGAP45;RALBP1;TIAM2;STARD13;FGD1;ARHGAP1;SRGAP3;RACGAP1;VAV3;ARHGEF10L;ARHGEF28;ARHGAP31;MCF2L;MYO9A;ARHGAP20;ARHGEF3;FAM13A;FAM13B;DOCK8;ARHGAP23;MCF2;SYDE1;ARHGAP44;ARHGAP6;ARHGA…
Rho Protein Signal Transduction (GO:0007266)	0.669465	1.74573	0	0.0108712	0.081	29/38	0.275	RHOBTB1;RTKN;CFL1;GNA12;CDC42;RHOB;ARHGAP4;ARHGEF11;RHOD;RHOJ;RHOBTB2;RHOV;RHOG;RHOU;MYO9B;CELSR1;ROCK1;ROCK2;LIMK1;ARHGAP29;ARHGAP1;RACGAP1;AGTR1;ARHGEF3;ARHGDIG;ARHGDIB;ARHGAP6;ARHGAP35;ARHGAP5
Epidermal Growth Factor Receptor Signaling Pathway (GO:0007173)	0.685445	1.73911	0	0.0111072	0.093	21/30	0.2069	ERBIN;EGFR;SRC;AKT1;GRB2;IQGAP1;BRAF;PLCG1;EFEMP1;EGF;PTK2;BCAR1;CBL;SOS1;PTPN11;SHC1;ERBB2;PIGR;DGKD;GAB1;NCK2
Peptidyl-Threonine Phosphorylation (GO:0018107)	0.644273	1.73137	0	0.0123957	0.111	32/53	0.2145	MAP3K10;AKT1;LRRK2;HIPK3;CDK1;MAPK1;GSK3B;STK11;CDK5;CSNK2A1;CDC42BPG;PRKD1;TGFBR2;TGFBR1;CSNK2B;ROCK1;MAPK8;PRKD2;MARK2;PRKCD;ROCK2;CAMK2D;CAMK2A;DYRK1A;CDC42BPB;CSNK2A2;GSK3A;ULK1;PRKDC;CDC42BPA;TBK1;GPI
Peptidyl-Serine Phosphorylation (GO:0018105)	0.611173	1.72403	0	0.0131772	0.13	92/135	0.3012	SRPK2;PRKACA;MAPK14;CSNK1D;MAP2K2;PRKCZ;RPS6KB1;CAMK1;STK38;VRK3;MAPK13;MAP3K10;LRRK2;GAS6;AURKA;CDK2;HIPK3;PLK1;CDK1;PRKX;PRKCI;MAPK1;GSK3B;GRK2;CDK5;LATS2;PINK1;CSNK2A1;PRKD1;TGFBR2;CSNK1E;MASTL;TGFBR1;PRKCE;ROCK1;MAPK8;CHUK;PRKD2;MARK2;PRKCD;ROCK2;PRKACB;CAMK2D;MAST3;CAMK2A;CSNK1A1;DYRK1A;SRPK1;EIF2AK3;MAPK9;IKBKE;CSNK2A2;LATS1;ULK1;PRKCG;STK38L;NEK7;ERN1;PRKCB;AKT3;SGK1;PRKDC;MARK3;PRKCQ;PKN1…
Fc-epsilon Receptor Signaling Pathway (GO:0038095)	0.703033	1.71915	0	0.0131621	0.138	15/19	0.2076	LYN;PLCG1;VAV1;MAPK8;SOS1;MAP2K7;SYK;MAPK9;VAV2;MAP3K7;MAP3K1;VAV3;MAP2K4;PRKCQ;PLCG2
Positive Regulation Of Protein Localization To Plasma Membrane (GO:1903078)	0.674328	1.71881	0	0.0121496	0.138	15/31	0.1432	EPHA2;EGFR;SQSTM1;AKT1;PLS1;PRKCI;PIK3R1;STAC;RHOG;PRKCE;ARF6;EPHB2;ITGA3;ARHGEF16;DLG1
Regulation Of Autophagy Of Mitochondrion (GO:1903146)	0.733777	1.71202	0.00101626	0.0129241	0.153	8/15	0.1445	PRKN;FKBP8;FBXW7;PINK1;HDAC6;CAMKK2;CSNK2A2;GSK3A
Peptidyl-Tyrosine Modification (GO:0018212)	0.64763	1.70256	0.001	0.0150614	0.185	30/45	0.2074	EGFR;SRC;LYN;NTRK1;LCK;ABL1;FYN;PDGFRB;EFEMP1;PTK2;BTK;INSR;JAK2;EPHB2;DYRK1A;PDGFRA;ERBB4;SYK;FGFR1;ERBB2;KDR;HCK;EPHA1;EPHA4;FLT1;FGFR4;JAK3;PTPN6;ABL2;FGFR3
Regulation Of Proteasomal Protein Catabolic Process (GO:0061136)	0.659918	1.70131	0	0.0146199	0.189	22/33	0.2469	PRKACA;RAD23A;PSMD14;GNA12;PRKN;HSP90AB1;UBB;FBXW7;RAD23B;PINK1;ARAF;GABARAPL2;UBQLN4;PSMC3;PSMC6;PSMC5;PSME3;PRKCG;PSMC2;COMMD1;GLMN;OPHN1
Positive Regulation Of Telomere Maintenance Via Telomere Lengthening (GO:1904358)	0.673315	1.69968	0	0.0139951	0.192	18/28	0.1983	HNRNPA1;CCT5;MAPK15;MAPK1;AURKB;CCT6A;MAPK3;HNRNPA2B1;NEK2;MAP2K7;CTNNB1;MAP3K4;PARN;PNKP;CCT8;CCT2;NEK7;PRKCQ
Peptidyl-Serine Modification (GO:0018209)	0.60237	1.69923	0	0.0133287	0.193	89/135	0.3012	SRPK2;PRKACA;MAPK14;CSNK1D;PRKCZ;RPS6KB1;CAMK1;STK38;VRK3;MAPK13;MAP3K10;LRRK2;GAS6;AURKA;CDK2;HIPK3;PLK1;CDK1;PRKX;PRKCI;MAPK1;GSK3B;GRK2;CDK5;LATS2;PINK1;CSNK2A1;PRKD1;TGFBR2;CSNK1E;MASTL;TGFBR1;PRKCE;ROCK1;MAPK8;CHUK;PRKD2;MARK2;PRKCD;ROCK2;PRKACB;CAMK2D;MAST3;CAMK2A;CSNK1A1;DYRK1A;SRPK1;EIF2AK3;MAPK9;IKBKE;CSNK2A2;LATS1;ULK1;PRKCG;STK38L;NEK7;PRKCB;AKT3;SGK1;PRKDC;MARK3;PRKCQ;PKN1;RPS6KA3;VRK…
Peptidyl-Threonine Modification (GO:0018210)	0.632134	1.69794	0	0.0129429	0.196	31/54	0.2145	MAP3K10;AKT1;LRRK2;HIPK3;CDK1;MAPK1;GSK3B;STK11;CDK5;CSNK2A1;CDC42BPG;PRKD1;TGFBR2;TGFBR1;CSNK2B;ROCK1;MAPK8;PRKD2;MARK2;PRKCD;ROCK2;CAMK2D;DYRK1A;CDC42BPB;CSNK2A2;GSK3A;ULK1;PRKDC;CDC42BPA;TBK1;GPI
Cellular Response To Reactive Oxygen Species (GO:0034614)	0.652737	1.6974	0	0.0123457	0.196	21/45	0.1079	RPS3;EGFR;PLEKHA1;RHOB;MAPK13;SQSTM1;AKT1;FYN;ECT2;MAPK1;MAPK3;MAPK8;CHUK;PXN;PRKCD;HDAC6;CAMKK2;MAPK7;RIPK3;MAP3K5;PDGFRA
mRNA Processing (GO:0006397)	0.600162	1.69124	0	0.0127099	0.211	74/133	0.2025	PRKACA;SNRNP70;CPSF7;PPIE;DHX8;U2AF1;LSM2;LSM4;PRPF3;DDX41;HNRNPA1;EFTUD2;PRPF8;SRSF5;HNRNPM;PABPC1;SRSF3;SRSF1;SRSF6;SRSF7;SYNCRIP;HNRNPC;CELF1;RNPS1;HNRNPA3;SRSF4;PRPF19;SF3B3;RBM6;SNRPD2;TRA2B;PRPF4B;SFPQ;HNRNPR;U2AF2;RPRD1A;SART1;HNRNPA2B1;SNRPF;CMTR1;SNRPD3;SNRPE;LSM3;RBM8A;TRA2A;SART3;PPIL3;HNRNPH1;SNRNP35;SNRPG;SNRPB;LSM6;SNRPB2;SRSF12;PRPF4;ALYREF;SF3A1;SF3B2;RBM14;SNIP1;LSM8;RBMX2;LSM7;R…
RNA Splicing, Via Transesterification Reactions With Bulged Adenosine As Nucleophile (GO:0000377)	0.604576	1.68946	0	0.0124956	0.217	65/115	0.2025	SNRNP70;PPIE;DHX8;U2AF1;LSM2;LSM4;PRPF3;DDX41;HNRNPA1;EFTUD2;PRPF8;SRSF5;HNRNPM;PABPC1;SRSF3;SRSF1;SRSF6;SRSF7;SYNCRIP;HNRNPC;RNPS1;HNRNPA3;SRSF4;PRPF19;SF3B3;RBM6;SNRPD2;TRA2B;PRPF4B;HNRNPR;U2AF2;SART1;HNRNPA2B1;SNRPF;SNRPD3;SNRPE;LSM3;RBM8A;TRA2A;SART3;PPIL3;HNRNPH1;SNRNP35;SNRPG;SNRPB;LSM6;SNRPB2;SRSF12;PRPF4;SF3A1;SF3B2;RBM14;SNIP1;LSM8;RBMX2;LSM7;RALY;EIF4A3;LSM5;SF3B4;NCBP2;HNRNPF;RBM19;RBM…
Regulation Of Wnt Signaling Pathway (GO:0030111)	0.64569	1.68865	0	0.0121697	0.22	20/40	0.2145	PRKN;GRB10;LRRK2;BTRC;PPP2R1A;STK11;TIAM1;CSNK2A1;PSEN1;PPP1CA;GNAQ;ITGA3;DEPDC1B;PPP2CA;TLE1;APP;CDK14;SMARCA4;MACF1;GPI
Positive Regulation Of Telomerase Activity (GO:0051973)	0.674928	1.68623	0	0.0124956	0.233	17/25	0.2327	HSP90AA1;HSP90AB1;MAPK15;MAPK1;AURKB;MAPK3;NEK2;MAP2K7;CTNNB1;MAP3K4;PARN;PNKP;CCT2;NEK7;PRKCQ;MYC;XRCC5
Positive Regulation Of Protein Localization To Membrane (GO:1905477)	0.636927	1.67751	0	0.0149948	0.283	27/46	0.2468	HRAS;EPHA2;PRKN;EGFR;SQSTM1;AKT1;PLS1;FYN;PRKCI;PIK3R1;STAC;RHOG;PRKCE;MAPK8;ARF6;CHP1;EPHB2;ITGA3;ERBB2;ARHGEF16;DLG1;SPTBN1;ANK3;FIS1;AKT2;ITGB1;MYO1C
Positive Regulation Of Telomere Maintenance Via Telomerase (GO:0032212)	0.670153	1.67737	0	0.0144181	0.283	17/26	0.1983	HNRNPA1;CCT5;MAPK15;MAPK1;AURKB;CCT6A;MAPK3;NEK2;MAP2K7;CTNNB1;MAP3K4;PARN;PNKP;CCT8;CCT2;NEK7;PRKCQ
Mitotic Cytokinesis (GO:0000281)	0.657665	1.67735	0	0.0138841	0.283	19/32	0.1888	CENPA;RTKN;CFL1;RHOB;PLK1;ANLN;ECT2;RAB35;AURKB;RHOC;RASA1;ROCK1;APC;ROCK2;KIF20A;RACGAP1;MYH10;SPTBN1;CUL7
Peptidyl-Tyrosine Phosphorylation (GO:0018108)	0.630235	1.67247	0	0.0147449	0.307	34/52	0.2074	EGFR;SRC;LYN;NTRK1;LCK;ABL1;FYN;PDGFRB;EFEMP1;PTK2;BTK;MAPK3;INSR;JAK2;EPHB2;DYRK1A;PDGFRA;ERBB4;SYK;FGFR1;ERBB2;KDR;HCK;JAK1;EPHA1;EPHA4;IGF1R;FLT1;FGFR4;JAK3;ALK;PTPN6;ABL2;FGFR3
Negative Regulation Of Peptidyl-Tyrosine Phosphorylation (GO:0050732)	0.70491	1.66897	0	0.0155808	0.328	12/16	0.2276	PRKCZ;PTPN2;PPP2R1A;PRKCD;OCRL;NF2;SOCS3;PPP2CA;SOCS1;PTPN6;PTPRC;PTK6
Regulation Of Substrate Adhesion-Dependent Cell Spreading (GO:1900024)	0.654846	1.66788	0	0.0152947	0.331	19/33	0.243	CORO1C;TRIOBP;CDC42;CALR;EFNA5;PTK2;ILK;RAC3;CRKL;ACTN4;ARHGEF7;CRK;RREB1;FERMT2;P4HB;FBLN1;MDK;LIMS2;FLNA
Regulation Of Telomere Capping (GO:1904353)	0.68417	1.66227	0	0.0163491	0.357	13/19	0.1983	MAPK15;MAPK1;AURKB;HNRNPD;MAPK3;NEK2;MAP2K7;MAP3K4;USP7;PNKP;RAD50;NEK7;PRKCQ
Regulation Of Protein Modification By Small Protein Conjugation Or Removal (GO:1903320)	0.663059	1.65962	0	0.0168691	0.376	21/23	0.3048	HSP90AA1;PRKN;HSP90AB1;COPS7B;COPS3;PINK1;TGFBR1;COPS5;UBQLN1;ITCH;CTNNB1;GPS1;COPS6;COPS4;HIF1A;COPS7A;DCUN1D2;EPAS1;COPS8;DNAJB2;DCUN1D1
mRNA Splicing, Via Spliceosome (GO:0000398)	0.590214	1.65776	0	0.0169335	0.385	72/133	0.2025	SRPK2;SNRNP70;PPIE;DHX8;U2AF1;LSM2;LSM4;PRPF3;DDX41;HNRNPA1;EFTUD2;PRPF8;CLNS1A;SRSF5;HNRNPM;PABPC1;SRSF3;SRSF1;SRSF6;SRSF7;SYNCRIP;HNRNPC;RNPS1;HNRNPA3;SRSF4;PRPF19;SF3B3;RBM6;SNRPD2;TRA2B;PRPF4B;SFPQ;HNRNPR;U2AF2;SART1;HNRNPA2B1;SNRPF;SNRPD3;SNRPE;LSM3;CDK13;RBM8A;TRA2A;SART3;SRPK1;PPIL3;HNRNPH1;SNRNP35;SNRPG;SNRPB;LSM6;SNRPB2;SRSF12;PUF60;PRPF4;SF3A1;SF3B2;RBM14;SNIP1;LSM8;RBMX2;LSM7;RALY;EIF4…
Cytoplasmic Translation (GO:0002181)	0.617363	1.65742	0	0.0165237	0.387	36/59	0.2638	RPS3;RPL10A;RPL26;RPL11;RPS27A;RPL9;RPS15A;RPS4X;RPS9;RPS24;RPL24;EIF3M;RPLP1;RPL7;RPL8;RPL41;FTSJ1;RPL39;RPL14;RPL35;FAU;RPL15;RPL27;RPL32;RPL38;RPS25;RPS7;RPL26L1;RPL36AL;EIF3I;RPL12;RPS10;RPL35A;RPL22;RPL6;RPL31
Regulation Of Glucose Import (GO:0046324)	0.665009	1.65375	0.00100604	0.0171083	0.401	11/22	0.1447	RHOQ;GRB10;AKT1;PRKCI;PIK3R1;INSR;PTPN11;PRKAG2;IRS2;GSK3A;IRS1
Positive Regulation Of Protein Localization To Cell Periphery (GO:1904377)	0.640287	1.65349	0.001001	0.0166886	0.403	16/35	0.1471	EPHA2;EGFR;SQSTM1;AKT1;PLS1;PRKCI;PIK3R1;STAC;RHOG;PRKCE;ARF6;EPHB2;ITGA3;ARHGEF16;DLG1;GNAI1
mRNA Metabolic Process (GO:0016071)	0.621487	1.65194	0	0.0167239	0.414	25/46	0.1909	PRKACA;U2AF1;LSM2;PRPF3;PRPF8;SRSF5;HIPK3;SRSF1;SRSF7;CELF1;SRSF4;SFPQ;HNRNPR;U2AF2;HNRNPA2B1;LSM3;LSM6;SF3A1;SF3B2;HNRNPAB;ERN1;LSM5;HNRNPA0;SF3B4;NCBP2
RNA Splicing (GO:0008380)	0.604063	1.64682	0	0.01802	0.451	36/67	0.2025	SRPK2;DHX8;U2AF1;LSM4;PRPF3;PRPF8;FUS;PPP2R1A;SRSF7;SYNCRIP;HNRNPC;RNPS1;SRSF4;SF3B3;SNRPD2;TARDBP;TRA2B;PRPF4B;SFPQ;SNRPF;SNRPD3;LSM1;RBM8A;SRPK1;SNRNP35;SNRPG;SNRPB;LSM6;PRPF4;PPP2CA;SF3B2;IVNS1ABP;ZCRB1;SF3B4;NCBP2;DDX23
Regulation Of Telomere Maintenance Via Telomerase (GO:0032210)	0.641888	1.64427	0	0.0184551	0.467	19/32	0.1983	SRC;HNRNPA1;CCT5;MAPK15;MAPK1;AURKB;CCT6A;HNRNPC;MAPK3;NEK2;MAP2K7;CTNNB1;MAP3K4;PARN;PNKP;CCT8;CCT2;NEK7;PRKCQ
Protein Autophosphorylation (GO:0046777)	0.581535	1.63605	0	0.0208927	0.522	96/140	0.3244	MAP2K2;PASK;MELK;EGFR;SRC;MAP3K10;AKT1;LRRK2;LYN;NTRK1;AURKA;MAPK15;LCK;ABL1;FYN;PRKX;GSK3B;AURKB;STK11;PINK1;PDGFRB;PTK2;SIK2;PRKD1;PAK1;EIF2AK2;IRAK1;MAPK3;INSR;PRKD2;MARK2;JAK2;CAMKK2;RIPK3;NEK2;MAP3K3;CAMK2D;DAPK1;CAMK2A;DYRK1A;PDGFRA;ERBB4;FGFR1;ERBB2;EIF2AK3;KDR;HCK;ULK1;EPHA1;ERN1;MAP3K21;EPHA4;IGF1R;TNIK;FLT1;MARK3;MINK1;VRK1;RIPK1;STK4;MAP4K1;FGFR4;KIT;CAMK2B;ALK;FGFR3;PTK6;EPHB1;STK17B;…
Cellular Response To Hydrogen Peroxide (GO:0070301)	0.667876	1.6344	0.00100503	0.0210415	0.534	11/21	0.1047	RPS3;PLEKHA1;RHOB;MAPK13;FYN;ECT2;PRKCD;HDAC6;MAPK7;RIPK3;MAP3K5
Mitochondrion Disassembly (GO:0061726)	0.655352	1.63116	0	0.0218257	0.558	12/23	0.169	PRKN;SQSTM1;PINK1;MARK2;WDR45B;USP30;ATG3;GABARAPL1;GABARAPL2;GABARAP;MAP1LC3C;MAP1LC3B
Negative Regulation Of Insulin Receptor Signaling Pathway (GO:0046627)	0.679195	1.62932	0	0.0222248	0.574	14/18	0.2353	PRKCZ;RPS6KB1;GRB10;PTPN2;PRKCD;PIP4K2A;PIP4K2C;GSK3A;IRS1;NCK1;PRKCB;PRKCQ;SOCS1;PIP4K2B
Cellular Response To Amyloid-Beta (GO:1904646)	0.65732	1.62634	0	0.0229238	0.592	9/22	0.1959	NTRK1;FYN;GSK3B;CDK5;PSEN1;SNX6;APP;EPHA4;IGF1R
Negative Regulation Of Cellular Response To Insulin Stimulus (GO:1900077)	0.671483	1.62519	0	0.022992	0.599	14/19	0.2353	PRKCZ;RPS6KB1;GRB10;PTPN2;PRKCD;PIP4K2A;PIP4K2C;GSK3A;IRS1;NCK1;PRKCB;PRKCQ;SOCS1;PIP4K2B
Insulin Receptor Signaling Pathway (GO:0008286)	0.634468	1.62403	0	0.0230137	0.606	19/33	0.2461	RHOQ;GRB10;PTPN2;GRB2;IDE;GSK3B;PIK3R1;BCAR1;INSR;SHC1;PHIP;IRS2;GSK3A;IRS1;PIK3R3;IGF1R;GAB1;AKT2;PIK3R2
Cortical Cytoskeleton Organization (GO:0030865)	0.673999	1.62012	0	0.0241405	0.629	9/18	0.1432	RHOQ;RAB13;RAC3;RHOG;ROCK1;ROCK2;LCP1;EZR;DLG1
ERBB Signaling Pathway (GO:0038127)	0.629598	1.61911	0	0.0240541	0.634	21/36	0.1627	ERBIN;CUL5;EGFR;SRC;AKT1;GRB2;IQGAP1;BRAF;PLCG1;MAPK1;EFEMP1;EGF;PTK2;BCAR1;CBL;SOS1;ERBB4;PTPN11;SHC1;PIGR;DGKD
Negative Regulation Of Proteolysis (GO:0045861)	0.666899	1.61758	0.00100604	0.024012	0.641	11/19	0.1954	AKT1;LRRK2;DNAJC1;TRIM21;TIMP1;CDK5;ROCK1;HDAC6;BAG6;EPHA4;F2
Vascular Endothelial Growth Factor Receptor Signaling Pathway (GO:0048010)	0.640514	1.61527	0	0.0244115	0.651	12/24	0.1419	MAPK14;SRC;PDCD6;FYN;VAV1;PTK2;PRKD1;BCAR1;VEGFB;PRKD2;KDR;VAV2
Positive Regulation Of Lamellipodium Organization (GO:1902745)	0.646291	1.614	0.00100604	0.0242465	0.654	9/22	0.1201	CORO1C;CDC42;SRC;ACTR2;PIK3R1;CYFIP1;ARHGEF7;ARPC2;RREB1
Ephrin Receptor Signaling Pathway (GO:0048013)	0.614719	1.60812	0.001	0.0261255	0.694	27/37	0.3099	EPHA2;YES1;SRC;LYN;FYN;EFNA5;TIAM1;PTK2;PAK1;RASA1;EPHB2;ARHGEF7;PTPN11;CRK;EPHA7;EPHA1;EPHA4;ARHGEF28;EPHA6;EPHB6;EPHB1;CHN1;KALRN;PAK3;EPHA8;MMP9;MMP2
Stress-Activated Protein Kinase Signaling Cascade (GO:0031098)	0.677376	1.60701	0.00100908	0.0259344	0.699	10/17	0.1526	MAPK14;MAPK13;MAPK1;MAPK3;MAP2K6;MAPK8;MAP3K5;MAP2K7;MAP3K7;CCM2
Regulation Of Developmental Growth (GO:0048638)	0.659991	1.60322	0.00201207	0.0271017	0.722	10/19	0.2074	CTTN;DNM2;GSK3B;LATS2;INSR;LATS1;APP;STAT5A;STAT5B;FGFR3
Regulation Of mRNA Splicing, Via Spliceosome (GO:0048024)	0.600383	1.5945	0	0.0308074	0.773	29/58	0.1944	SRPK2;RBM39;HNRNPA1;SAP18;CLNS1A;DAZAP1;NCL;SRSF3;SRSF6;SRSF7;LARP7;CELF1;RNPS1;SRSF4;TRA2B;U2AF2;RBM25;RBM8A;TRA2A;SRPK1;SRSF12;PUF60;HNRNPL;RBM38;RBM15B;HNRNPA0;RBM47;SF3B4;WDR77
mRNA Splice Site Recognition (GO:0006376)	0.676636	1.59323	0.0030426	0.0309178	0.779	9/16	0.1606	SRSF5;SRSF1;SRSF6;HNRNPC;LUC7L2;SRSF12;PUF60;SF3A1;PSIP1
Regulation Of Insulin Receptor Signaling Pathway (GO:0046626)	0.632175	1.59095	0	0.031603	0.788	16/28	0.2353	PRKCZ;RPS6KB1;GRB10;PTPN2;SIK2;PRKCD;PIP4K2A;PTPN11;PIP4K2C;GSK3A;IRS1;NCK1;PRKCB;PRKCQ;SOCS1;PIP4K2B
Establishment Or Maintenance Of Apical/Basal Cell Polarity (GO:0035088)	0.676094	1.5843	0.00505561	0.0346776	0.824	10/16	0.1886	PRKCZ;ERBIN;DLG4;PARD6A;PRKCI;MARK2;PARD3;DLG1;PARD6B;DLG3
Positive Regulation Of Glucose Transmembrane Transport (GO:0010828)	0.641268	1.58262	0.00201005	0.0349539	0.838	9/20	0.1447	RHOQ;AKT1;BRAF;PRKCI;PIK3R1;INSR;PTPN11;IRS2;IRS1
Proteasomal Protein Catabolic Process (GO:0010498)	0.556743	1.57634	0	0.0383533	0.863	65/149	0.2003	PSMA1;PSMA3;PSMB2;PSMD13;ARRB1;RAD23A;RBX1;PSMD14;PRKN;UBE2G1;RBCK1;MTA1;FBXW7;RAD23B;GSK3B;TRIM21;UBE2D3;BTRC;PSMA6;PSMD12;UBE2K;CUL3;PRPF19;FBXW11;BFAR;PSMD3;PSMD11;PSMD6;KIF14;MDM2;APC;ITCH;HECTD1;CDC34;CSNK1A1;BAG6;CTNNB1;FBXO45;COP1;FBXW5;PSMA8;PSMA5;PSMA4;PSMA7;PSMA2;PSMB6;PSMB4;PSMB5;PSMB1;PSMB7;CUL4B;PSMC3;PSMC6;PSMC5;GSK3A;UBE2W;PSMD4;SKP2;PSME4;NEDD4L;PSMD1;PSMC2;PSMC1;PSMC4;SKP1
Regulation Of Protein Binding (GO:0043393)	0.582108	1.57235	0	0.0401499	0.877	29/65	0.2029	PRKACA;CAMK1;RIPK2;PRKN;RPL11;AKT1;LRRK2;AURKA;KDM1A;PLK1;IDE;GSK3B;TRIM21;AURKB;TIAM1;PSEN1;CSNK1E;ROCK1;MAPK8;MARK2;PRKCD;PPP1CA;CRK;DVL1;PPP2CA;APP;CDKN1A;MARK3;STK4
Positive Regulation Of Telomere Capping (GO:1904355)	0.663993	1.57128	0.00509684	0.0400828	0.882	10/15	0.1983	MAPK15;MAPK1;HNRNPD;MAPK3;NEK2;MAP2K7;MAP3K4;PNKP;NEK7;PRKCQ
Regulation Of Cyclin-Dependent Protein Serine/Threonine Kinase Activity (GO:0000079)	0.593869	1.5711	0	0.0395894	0.883	30/49	0.3087	CCNE1;EGFR;AKT1;PLK1;CDC37;CDKN3;LATS2;CDKN2A;CDK7;DIRAS3;IPO7;BLM;APC;MAPRE3;LATS1;CDC6;IPO5;CDKN1A;CDKN2C;CCND2;CCNF;CDC25A;CCNH;CDKN2B;CCNT2;CDKN1B;CCND1;CCNT1;PTEN;PKMYT1
Regulation Of Intracellular Signal Transduction (GO:1902531)	0.550504	1.57061	0	0.0392363	0.886	117/200	0.3257	ARHGEF17;GNA12;BCR;EGFR;RPL11;ARHGAP4;FGD3;ARHGAP39;GMIP;SQSTM1;AKT1;LRRK2;LYN;SYDE2;NTRK1;AURKA;GRB2;ECT2;VAV1;AURKB;ARHGEF11;STK11;TIAM1;RHOD;PAK1;ITSN1;RHOU;UBE2N;RAPGEF3;MYO9B;AKAP13;MAP2K6;ARHGEF2;NFKBIA;PRKD2;FLCN;ARHGAP22;RASGRF2;ARAF;CRK;SPATA13;RIT2;ARHGAP9;ARHGEF12;ARHGAP29;NF2;EZR;KDR;USP7;VAV2;DLG1;GNAI1;FGD4;ARHGAP45;RALBP1;TIAM2;STARD13;FGD1;ARHGAP1;SRGAP3;PAK6;RACGAP1;VAV3;SGK1;TNI…
Regulation Of Protein Localization To Plasma Membrane (GO:1903076)	0.587498	1.57032	0.001	0.0388019	0.887	19/52	0.1432	RHOQ;EPHA2;EGFR;ACTB;SQSTM1;AKT1;PLS1;PRKCI;PIK3R1;STAC;CDK5;RHOG;PPP2R5A;PRKCE;ARF6;EPHB2;ITGA3;ARHGEF16;DLG1
Positive Regulation Of Intracellular Protein Transport (GO:0090316)	0.575583	1.56963	0	0.0386683	0.888	35/73	0.2468	HRAS;YWHAE;CAMK1;UBE2J2;GAS6;FBXW7;FYN;ECT2;GSK3B;PIK3R1;UBE2D3;PINK1;PSEN1;RHOU;RAPGEF3;MAPK8;PRKCD;UBE2L3;CHP1;HUWE1;JUP;ERBB2;TRIM28;CSNK2A2;GSK3A;IPO5;ANK3;TOMM7;FIS1;AKT2;OAZ2;OAZ1;FLNA;PIK3R2;MYO1C
Positive Regulation Of Glucose Import (GO:0046326)	0.646391	1.56962	0.0060423	0.0380912	0.888	8/17	0.1447	RHOQ;AKT1;PRKCI;PIK3R1;INSR;PTPN11;IRS2;IRS1
Positive Regulation Of Nitrogen Compound Metabolic Process (GO:0051173)	0.660212	1.56941	0.00505561	0.0376486	0.89	10/18	0.1832	MAP2K5;AKT1;EGF;NFKBIA;MAPK8;MAPK7;NFKB1;CSF1;APP;AGTR1
Response To Epidermal Growth Factor (GO:0070849)	0.6763	1.56778	0.00302725	0.038262	0.895	8/15	0.1259	EGFR;EEF1A1;IQGAP1;PLCG1;MAPK1;MAPK3;PTPN11;ERBB2
Regulation Of Type I Interferon Production (GO:0032479)	0.595029	1.56748	0	0.0378154	0.895	16/37	0.1709	RBX1;TRIM21;NPLOC4;BANF1;G3BP1;CUL3;IRAK1;IRF3;ITCH;PTPN11;POLA1;XIAP;IKBKE;TRIM27;GAPDH;RAB2B
mRNA Stabilization (GO:0048255)	0.613753	1.56538	0	0.0384092	0.901	17/30	0.199	MAPK14;IGF2BP2;ELAVL1;FUS;PABPC1;HNRNPD;SYNCRIP;HNRNPC;E2F1;TARDBP;TAF15;IGF2BP3;DAZL;RBM38;HNRNPA0;RBM47;IGF2BP1
Positive Regulation Of Microtubule Polymerization (GO:0031116)	0.663199	1.56451	0.00510204	0.038556	0.904	6/15	0.1392	RPS3;CKAP5;MET;PAK1;GIT1;MAPRE1
Negative Regulation Of Binding (GO:0051100)	0.594257	1.56401	0	0.0383839	0.907	17/44	0.1355	CAMK1;AKT1;LRRK2;AURKA;KDM1A;GSK3B;AURKB;E2F1;CSNK1E;ROCK1;NFKBIA;MAPK8;PRKCD;JAK2;PPP1CA;DVL1;SUMO3
Positive Regulation Of Establishment Of Protein Localization To Mitochondrion (GO:1903749)	0.632565	1.56218	0.00500501	0.039054	0.917	10/22	0.1445	UBE2J2;FBXW7;UBE2D3;PINK1;RHOU;MAPK8;UBE2L3;HUWE1;CSNK2A2;GSK3A
Regulation Of Peptidyl-Threonine Phosphorylation (GO:0010799)	0.6468	1.56103	0.00402414	0.039133	0.918	8/18	0.1408	RIPK2;PLK1;MAPK1;EGF;UBE2K;RPTOR;PRKAG2;PARD3
Regulation Of Telomerase Activity (GO:0051972)	0.607882	1.56041	0.001001	0.0390522	0.921	18/32	0.2327	HSP90AA1;HSP90AB1;SRC;MAPK15;MAPK1;AURKB;MAPK3;NEK2;MAP2K7;CTNNB1;MAP3K4;PARN;PNKP;CCT2;NEK7;PRKCQ;MYC;XRCC5
Negative Regulation Of Intrinsic Apoptotic Signaling Pathway (GO:2001243)	0.605171	1.55873	0	0.0395057	0.929	10/34	0.111	PRKN;SRC;AKT1;LRRK2;PINK1;URI1;ARHGEF2;MDM2;MAPK7;NDUFA13
Plasma Membrane Invagination (GO:0099024)	0.650658	1.55841	0.00808898	0.0392684	0.929	6/16	0.1251	CDC42;MYH9;AURKB;VAMP7;ARHGAP12;ARHGAP25
Cytoskeleton-Dependent Cytokinesis (GO:0061640)	0.589536	1.55751	0	0.0393787	0.932	35/48	0.3229	CENPA;RTKN;CFL1;RHOB;SEPTIN2;SEPTIN10;PLK1;ANLN;ECT2;RAB35;AURKB;RHOC;RASA1;ROCK1;APC;ROCK2;KIF20A;RACGAP1;MYH10;SPTBN1;CUL7;ANK3;NOX5;SEPTIN9;SEPTIN14;SEPTIN11;SEPTIN12;SEPTIN4;SEPTIN3;SEPTIN1;SEPTIN6;SEPTIN8;SEPTIN7;TRIM36;SNX9
Positive Regulation Of Substrate Adhesion-Dependent Cell Spreading (GO:1900026)	0.629753	1.55726	0.001001	0.0391364	0.933	14/25	0.243	TRIOBP;CDC42;CALR;ILK;RAC3;CRKL;ARHGEF7;CRK;RREB1;FERMT2;P4HB;MDK;LIMS2;FLNA
Positive Regulation Of Proteasomal Ubiquitin-Dependent Protein Catabolic Process (GO:0032436)	0.586043	1.55631	0	0.0391839	0.934	20/52	0.1445	CSNK1D;RAD23A;RBX1;PRKN;UBQLN2;LRRK2;FZR1;PLK1;GSK3B;ELOB;CSNK1E;UBQLN1;MDM2;HECTD1;CSNK1A1;DVL1;COP1;KEAP1;GABARAP;GSK3A
Regulation Of Necroptotic Process (GO:0060544)	0.656973	1.55628	0.00405268	0.0387182	0.934	10/16	0.2497	PRKN;CASP6;ARHGEF2;ITCH;RIPK3;CASP8;CFLAR;IGF2BP1;RIPK1;AIFM1
MAPK Cascade (GO:0000165)	0.572421	1.55603	0	0.0383842	0.936	43/73	0.2822	HRAS;MAPK14;MAP2K2;MAP2K5;YWHAE;RBX1;MAPK13;LRRK2;NRAS;BRAF;CDK1;MAPK1;EGF;PAK1;MAPK3;MAP2K6;MAPK8;CAMKK2;MAP3K3;MAP3K5;MAP2K7;FGFR1;RIT2;MAP3K4;PABPN1;PPP1CC;KDR;MAP3K7;CCM2;PPP5C;MAP2K4;TNIK;MINK1;MAP4K4;MYC;FGFR3;RASGRP3;TAOK3;MAP3K20;MAPK11;MOS;PTPN7;ZFP36
Regulation Of Protein Ubiquitination (GO:0031396)	0.570793	1.55559	0	0.0381296	0.937	27/70	0.151	HSP90AA1;RPS3;ARRB1;RIPK2;PRKN;UBE3A;HSP90AB1;UBB;SQSTM1;AKT1;LRRK2;FBXW7;KDM1A;GSK3B;PINK1;CUL3;UBE2N;TGFBR1;UBQLN1;U2AF2;UBE2L3;CHP1;HUWE1;CTNNB1;XIAP;GSK3A;IVNS1ABP
Cell-Substrate Junction Assembly (GO:0007044)	0.634499	1.5551	0.00200803	0.0379985	0.937	10/22	0.1389	FN1;CTTN;BCR;SRC;DST;RHOD;ITGB4;ARHGEF7;TESK2;FERMT2
Negative Regulation Of Cell-Substrate Adhesion (GO:0010812)	0.642996	1.55154	0.0040201	0.0394281	0.945	11/19	0.2037	CASK;CORO1C;EFNA5;CDKN2A;RASA1;NOTCH1;ACTN4;NF2;PTPRO;FBLN1;MAP4K4
RNA Processing (GO:0006396)	0.550546	1.54528	0	0.0432033	0.953	53/117	0.1922	SRPK2;PRKACA;DHX8;U2AF1;LSM4;PRPF3;RBM39;PRPF8;SRSF5;FUS;EXOSC7;SRSF1;PPP2R1A;HNRNPD;SRSF7;SYNCRIP;HNRNPC;CELF1;RNPS1;SRSF4;SF3B3;RBM6;SNRPD2;TARDBP;PRPF4B;SFPQ;HNRNPR;U2AF2;HNRNPA2B1;SNRPF;SNRPD3;LSM1;LSM3;RBM8A;SRPK1;HNRNPH1;SNRNP35;SNRPG;SNRPB;LSM6;PABPN1;HNRNPL;PRPF4;PPP2CA;SF3A1;SF3B2;IVNS1ABP;LSM5;ZCRB1;HNRNPA0;SF3B4;NCBP2;HNRNPF
Protein Destabilization (GO:0031648)	0.621833	1.54198	0.00200803	0.0452002	0.957	8/22	0.0979	RAD23A;PRKN;PLK1;TRIM21;GGA3;CUL3;FBXW11;MDM2
Protein Phosphorylation (GO:0006468)	0.527426	1.54119	0	0.0451303	0.958	231/400	0.3244	SRPK2;PRKACA;MAPK14;MAPK6;CSNK1D;PRKCZ;RPS6KB1;PASK;CAMK1;STK38;CDK20;MELK;VRK3;CCNE1;EGFR;MAPK13;SRC;MAP3K10;AKT1;MAP3K6;LRRK2;LYN;NTRK1;GAS6;AURKA;CDK9;CDK2;MAPK15;HIPK3;BRAF;PLK1;CDK1;LCK;ABL1;FYN;PRKX;PRKCI;MAPK1;GSK3B;CDKL3;AURKB;TAF5;GRK2;STK11;CDK5;LATS2;CSK;PINK1;PDGFRB;CSNK2A1;EFEMP1;PTK2;CDC42BPG;SIK2;PRKD1;TGFBR2;PAK1;BTK;ILK;PRKAA1;EIF2AK2;IRAK1;CSNK1E;MAPK3;MASTL;TAF11;TGFBR1;CSNK2B;…
Macromolecule Modification (GO:0043412)	0.59085	1.54118	0.001	0.04464	0.958	24/41	0.2523	NEDD8;YES1;STK38;CDKL3;UBE2D3;USP25;UBL4A;UBE2L3;FBXW2;RIPK3;ARAF;CDC34;UBE2M;UBE2L6;PARN;ERO1A;PRKDC;ABL2;UBE2I;ST6GAL2;AKT2;FBXL2;UBA3;CSNK1G3
Positive Regulation Of RNA Splicing (GO:0033120)	0.621515	1.53919	0.00803213	0.0454237	0.962	12/23	0.1944	CLNS1A;DAZAP1;NCL;PIK3R1;POLR2A;TRA2B;U2AF2;TRA2A;DYRK1A;ERN1;SF3B4;WDR77
Peptide Biosynthetic Process (GO:0043043)	0.558096	1.53731	0	0.0462991	0.965	47/90	0.2724	RPS3;RPS6KB2;RPL10A;RPL26;RPL11;RPS27A;RPL9;EEF1A1;RPS15A;RPS4X;MRPS5;RPS9;RPS24;RPL24;RPLP1;MRPL3;RPL7;RPL8;RPL41;RPS4Y1;COPS5;MRPL27;RPL39;RPL14;RPL35;FAU;RPL15;IGF2BP3;RPL27;RPL32;RPL38;RPS25;RPS7;GSPT1;RPL36AL;RPL12;HARS2;MRPL35;MRPL42;RPS10;RPL35A;RPL22;MRPL18;MRPL13;RPL6;RPL31;EEF1A2
B Cell Receptor Signaling Pathway (GO:0050853)	0.630771	1.5368	0.00706357	0.046156	0.965	12/20	0.2076	PLEKHA1;LCK;BTK;BCAR1;CD79A;SYK;PRKCB;VAV3;CD79B;TEC;PTPRC;PLCG2
Regulation Of Mitochondrial Fission (GO:0090140)	0.644582	1.53655	0.0030426	0.0459202	0.966	9/17	0.2297	MYO19;PRKN;LRRK2;PINK1;RALA;KDR;RALBP1;FIS1;STAT2
Regulation Of Programmed Cell Death (GO:0043067)	0.557624	1.53612	0	0.0457209	0.966	44/93	0.2113	HSP90AA1;RPS3;RTKN;RUVBL1;PRKN;ACTB;ACTN1;AKT1;LRRK2;NTRK1;CALR;CASP6;FYN;RAF1;CDK5;PINK1;STAT1;BCAR1;TARDBP;IRF3;RBM25;RIPK3;ACTL6A;ACTN4;DAPK1;KANK2;NAE1;GLS2;NF2;XIAP;MCM2;PSMC5;NME1;BRMS1;ZDHHC17;SKP2;SGK1;RUVBL2;RIPK1;JAK3;ALK;PTPN6;ABL2;ASAH1
Positive Regulation Of Protein Kinase Activity (GO:0045860)	0.553532	1.53576	0	0.0454529	0.967	56/89	0.3299	HSP90AA1;ERBB3;MAP2K2;CAMK1;DLG4;EZH2;HSP90AB1;SRC;LRRK2;DUSP19;GAS6;CAMKK1;IQGAP1;ECT2;AGAP2;STK11;PTK2;XRCC6;TGFBR2;INSR;MARK2;PRKCD;KIF14;CAMKK2;RIPK3;RPTOR;MAP3K5;PRKAG2;ITGB3;CD4;MAPRE3;PPP2CA;CSF1;CCDC88A;CDKN1A;TAB1;EPHA4;CALCA;DLG3;RAP1A;PTPRC;XRCC5;ORC3;RALB;TRAF6;SH2D1A;AXIN1;ADCYAP1;CSF1R;PTPN1;SNX9;PTK2B;LCP2;CCL19;CCL21;CCL5
Regulation Of Cytokine-Mediated Signaling Pathway (GO:0001959)	0.610463	1.5349	0.00200602	0.045716	0.967	14/27	0.2066	PTPN2;GAS6;CDC37;IRAK1;MIB2;SYK;PTPN11;IKBKE;CASP8;ULK1;IGF2BP1;TBK1;PTPN6;PTPRC
RNA Methylation (GO:0001510)	0.630723	1.53469	0.00502008	0.0453413	0.967	10/20	0.1246	FBL;FTSJ1;SNRPD2;SNRPF;CMTR1;SNRPD3;SNRPE;WDR6;SNRPG;SNRPB
Regulation Of Tumor Necrosis Factor-Mediated Signaling Pathway (GO:0010803)	0.605936	1.53462	0	0.0449237	0.967	12/28	0.2041	PRKN;PTPN2;GAS6;UBE2K;MIB2;SYK;XIAP;PPP2CB;IKBKE;CASP8;ULK1;TBK1
Regulation Of Proteasomal Ubiquitin-Dependent Protein Catabolic Process (GO:0032434)	0.56622	1.53115	0	0.0468837	0.97	26/70	0.1445	CSNK1D;RAD23A;RBX1;GNA12;PRKN;RPL11;HSP90AB1;LRRK2;CDK2;PLK1;RAD23B;GSK3B;ELOB;CSNK1E;MDM2;HECTD1;ARAF;CSNK1A1;BAG6;DVL1;COP1;KEAP1;GABARAP;UBQLN4;USP7;GSK3A
Establishment Or Maintenance Of Epithelial Cell Apical/Basal Polarity (GO:0045197)	0.604891	1.53041	0.00300601	0.0469539	0.973	18/30	0.2589	PRKCZ;ERBIN;DLG4;CDC42;PARD6A;PRKCI;MARK2;LIN7B;EZR;PARD3;DLG1;LIN7C;LIN7A;PARD6B;DLG3;MYO9A;OPHN1;PARD6G
Positive Regulation Of Phosphatidylinositol 3-Kinase Activity (GO:0043552)	0.617276	1.52752	0.00401606	0.0486693	0.978	17/22	0.3296	PDGFRB;PTK2;PRKD1;PDGFRA;IRS1;NOD2;FLT1;PIK3R4;KIT;FGFR3;FGR;TEK;EPHA8;FLT3;PTK2B;CCL19;CCL21
G1/S Transition Of Mitotic Cell Cycle (GO:0000082)	0.574892	1.52694	0.001	0.0486432	0.978	26/49	0.2059	RPS6KB1;CUL2;CUL5;CCNE1;CDK2;CDKN3;EIF4E;CDK5;LATS2;E2F1;CUL3;CDK6;DBF4;BRD4;CDC34;CAMK2A;TFDP1;CUL4B;CDK16;LATS1;CDK14;GSPT1;CDKN1A;CCND2;CDK3;MYC
Positive Regulation Of Phospholipase Activity (GO:0010518)	0.64402	1.52593	0.00910931	0.0487907	0.98	9/16	0.2074	HRAS;ARL1;PDGFRB;PDGFRA;FGFR1;AGTR1;FLT1;KIT;FGFR3
Integrin-Mediated Signaling Pathway (GO:0007229)	0.567911	1.52479	0	0.0491257	0.981	26/58	0.2328	FN1;ERBIN;CDC42;SRC;DST;MYH9;PTK2;PRKD1;ILK;CUL3;BCAR1;ITGB4;SYK;ITGA3;SEMA7A;ITGB3;FERMT2;HCK;CCM2;ISG15;ITGB5;TEC;FBLN1;ITGA2B;ITGB1;ORC3
Positive Regulation Of Proteasomal Protein Catabolic Process (GO:1901800)	0.569909	1.52464	0	0.0488886	0.981	22/57	0.1445	CSNK1D;RAD23A;RBX1;PRKN;LRRK2;FBXW7;PLK1;GSK3B;ELOB;CSNK1E;MDM2;HECTD1;CSNK1A1;BAG6;DVL1;COP1;KEAP1;GABARAP;PSMC3;PSMC6;PSMC5;GSK3A
Negative Regulation Of Protein Modification By Small Protein Conjugation Or Removal (GO:1903321)	0.592613	1.52288	0.001	0.0497397	0.983	12/31	0.193	RPS3;ARRB1;RPL11;SQSTM1;AKT1;TRIM21;U2AF2;CHP1;CTNNB1;IVNS1ABP;PRKCG;ISG15
Regulation Of Rho Protein Signal Transduction (GO:0035023)	0.576591	1.52249	0	0.0495846	0.983	27/50	0.2887	ARRB1;BCR;ABL1;RAF1;MET;CUL3;MYO9B;AKAP13;ARHGEF2;FLCN;KANK2;ITGA3;RIT2;RALBP1;STARD13;ARHGEF18;ROBO1;ABL2;ARHGEF28;MCF2L;ARHGEF3;ARHGDIB;OPHN1;STARD8;ARHGAP35;F11R;F2R
Positive Regulation Of Lipid Kinase Activity (GO:0090218)	0.608959	1.52178	0.00201005	0.0496433	0.984	19/25	0.3296	PDGFRB;PTK2;PRKD1;PDGFRA;IRS1;NOD2;F2;FLT1;PIK3R4;KIT;FGFR3;EEF1A2;FGR;TEK;EPHA8;FLT3;PTK2B;CCL19;CCL21
Positive Regulation Of Ubiquitin-Dependent Protein Catabolic Process (GO:2000060)	0.575986	1.52128	0	0.0495191	0.984	19/50	0.1445	CSNK1D;RAD23A;RBX1;PRKN;LRRK2;FBXW7;PLK1;GSK3B;PTK2;ELOB;CSNK1E;MDM2;HECTD1;CSNK1A1;DVL1;COP1;KEAP1;GABARAP;GSK3A
Regulation Of Protein Polymerization (GO:0032271)	0.64533	1.52053	0.00608519	0.0496674	0.984	11/16	0.2669	HSP90AA1;ABL1;CAMSAP1;RASA1;PFN2;MAPRE3;LATS1;CAMSAP2;PLEKHG2;ARHGAP18;PAK3
Regulation Of Phosphatidylinositol 3-Kinase Activity (GO:0043551)	0.603851	1.51986	0	0.0497773	0.984	21/27	0.3296	PIK3R1;PDGFRB;PTK2;PRKD1;WDR81;PDGFRA;IRS1;NOD2;PIK3R3;FLT1;PIK3R4;KIT;FGFR3;PIK3R2;FGR;TEK;EPHA8;FLT3;PTK2B;CCL19;CCL21
